# Supplementary material for: The Metabolite Indole‐3‐Acetic Acid of Bacteroides Ovatus Improves Atherosclerosis by Restoring the Polarisation Balance of M1/M2 Macrophages and Inhibiting Inflammation
Source: Adv Sci (Weinh). 2025 Jan 22;12(11):2413010. doi: 10.1002/advs.202413010 (PMC11924036; doi:10.1002/advs.202413010)
Supplement: Supplementary file 2 — Supporting Information [file ADVS-12-2413010-s003.xlsx]

## Sheet: Sheet1
	Guide
Supplementary Table 1	Otu_table_species of ASCVD AND NP
Supplementary Table 2	Otu_table_genus of ASCVD AND NP
Supplementary Table 3	Differential clinical features and intestinal microbial correlation heat map
Supplementary Table 4	Fecal tryptophan data levels of Bacteroides ovatus gavage in ApoE-/- mouse
Supplementary Table 5	Fecal bile acid data levels of Bacteroides ovatus gavage in ApoE-/- mouse
Supplementary Table 6	Control-vs-Model.diffmRNA_all_GOenrich
Supplementary Table 7	Control-vs-Model.diffmRNA_all_KEGGenrich

## Sheet: Supplementary Table 1
Taxon	CA101	CA102	CA103	CA104	CA105	CA106	CA107	CA108	CA109	CA110	CA111	CA112	CA113	CA114	CA115	CA116	CA117	CA118	CA119	CA120	CA121	CA122	CA123	CA124	CA125	CA126	CA127	CA128	CA129	CA130	NA131	NA132	NA133	NA134	NA135	NA136	NA137	NA138	NA139	NA140	NA141	NA142	NA143	NA144	NA145	NA146	NA147	NA148	NA149
d__Bacteria;p__Actinomycetota;c__Actinomycetes;o__Actinomycetales;f__Actinomycetaceae;g__Actinomyces	0	0	0	0	0	0	0.000810936	0	0	0	0	0	0	0	0.000153894	0	0	0	0	0	0	0	0	0	0	0	0	0.000234439	0	0	0	0.000216708	0	0	0	0	0	0	0	0	0	0	0	0	0	0	0	0	0
d__Bacteria;p__Actinomycetota;c__Actinomycetes;o__Actinomycetales;f__Actinomycetaceae;g__Schaalia	0	0	0	0	0	0	0	0	0	0	0	0	0	0	0	0	0	0	0.000345244	0	0	7.19217e-05	0	0	0	0	0	0	0	0	0	0.000216708	0	0	0	0	0	0	0	0	0	0	0	0	0	0	0	0	0
d__Bacteria;p__Actinomycetota;c__Actinomycetes;o__Bifidobacteriales;f__Bifidobacteriaceae;g__Bifidobacterium	0	0.00901813	0.000673038	0.00685714	0.161966	0	0.0157553	0.000168322	0.00543057	0.0080897	0	0	0.0193364	0.00094697	0.00580948	0.000556135	0.00153335	0.00427503	0	0.00282885	0	0.000143843	0.00308396	9.91867e-05	0.0184216	0.037037	0	0.0278983	0	0	0.000690211	0.000325062	0.000215517	0	0	0.000509749	0.000289575	0.00666385	0.00429679	0.0207114	0.00590145	0.0370074	0.100308	0.000571429	0.00390538	0.0147003	0.013654	0.0245043	0.00593904
d__Bacteria;p__Actinomycetota;c__Actinomycetes;o__Bifidobacteriales;f__Bifidobacteriaceae;g__Scardovia	0	0	0	0	0	0	0	0	0	0	0	0	0	0	0	0	0	0	0	0	0	0	0	0.000198373	0	0	0	0	0	0	0	0	0	0	0	0	0	0	0	0	0	0	0	0	0	0	0	0	0
d__Bacteria;p__Actinomycetota;c__Actinomycetes;o__Geodermatophilales;f__Geodermatophilaceae;g__Modestobacter	0	0	0	0	0	0	0	0	0	0	9.4688e-05	0	0	0	0	0	0	0	0	0	0	0	0	0	0	0	0	0	0	0	0	0	0	0	0	0	0	0	0	0	0	0	0	0	0	0	0	0	0
d__Bacteria;p__Actinomycetota;c__Actinomycetes;o__Kitasatosporales;f__Streptomycetaceae;g__Streptomyces	0	0	0.000269215	0	0.000219467	0	0.000347544	0	0	0	9.4688e-05	0	0.00023872	0	7.69468e-05	0	0	0	0	0	0	0.000143843	0	0	0	0	0	0.000234439	0	0	0	0	0	0	0.000437015	0	0	0	0	0	0	0	0	0	0	0	0	0	0
d__Bacteria;p__Actinomycetota;c__Actinomycetes;o__Micrococcales;f__Brevibacteriaceae;g__Brevibacterium	0	0	0	0	0	0	0	0	0	0.000283849	0	0	0	0	0	0	0	0	0	0	0	0	0	0	0	0	0	0	0	0	0	0	0	0	0	0	0	0	0	0	0	0	0.000192345	0	0.000223164	0	0	0	0
d__Bacteria;p__Actinomycetota;c__Actinomycetes;o__Micrococcales;f__Cellulomonadaceae;g__Cellulomonas	0	0	0	0	0	0	0	0	0	0	0	0	0	0	0	0	0	0	0	0	0	0	0	0	0	0	0	0	0	0	0.000690211	0.000325062	0	0	0	0.000254874	0	0	0	0	0	0	0	0	0	0	0	0	0
d__Bacteria;p__Actinomycetota;c__Actinomycetes;o__Micrococcales;f__Dermabacteraceae;g__Brachybacterium	0	0.000276065	0	0	0	0	0	0	0	0	0	0	0	0	0	0	0	0	0	0	0	0	0	0	0	0	0	0	0	0	0	0	0	0	0	0	0	0	0	0.000270149	0	0	0.000480862	0	0	0	0	0	0
d__Bacteria;p__Actinomycetota;c__Actinomycetes;o__Micrococcales;f__Intrasporangiaceae;g__Janibacter	0	0	0	0	0	0	0	0	0	0	0	0	0	0	0	0	0	0	0	0	0	0	0	0	0	0	0	0	0	0	0	0	0	0	0	0	0	0	0	0	0	0	0.000192345	0	0	0	0	0	0
d__Bacteria;p__Actinomycetota;c__Actinomycetes;o__Micrococcales;f__Microbacteriaceae;g__Curtobacterium	0	0	0	0	0	0	0	0	0	0.000283849	0	0	0.000358081	0	0	0	0	0	0	0	0	0	0	0	0	0	0	0.000586098	0	0	0	0	0	0	0	0	0	0	0	0	0	0	0.000384689	0	0	0	0	0	0
d__Bacteria;p__Actinomycetota;c__Actinomycetes;o__Micrococcales;f__Microbacteriaceae;g__Leifsonia	0	0.00257661	0.0893795	0	0	0	0.00220111	0	0	0	0.000378752	0	0.00023872	0	7.69468e-05	0.00980188	0	0	0	0.000979219	0	0.00719217	0	0.00059512	0.000209336	0	0	0.000234439	0	0	0.00046014	0.00173367	0	0	0.000437015	0.0104499	0	0.0032054	0.0002096	0.000720396	0	0.000228441	0.0116369	0	0.00178532	0	0.00123009	0	0
d__Bacteria;p__Actinomycetota;c__Actinomycetes;o__Micrococcales;f__Microbacteriaceae;g__Leucobacter	0	0	0	0	0	0	0	0	0	0	0	0	0	0	0	0.000139034	0	0	0	0	0	0	0	0	0	0	0	0	0	0	0	0	0	0	0	0	0	0.000168705	0	0	0	0	0	0	0	0	0	0	0
d__Bacteria;p__Actinomycetota;c__Actinomycetes;o__Micrococcales;f__Microbacteriaceae;g__Lysinimonas	0	0	0	0	0	0	0	0	0	0	0	0	0	0	0	0.00180744	0	0	0	0	0	0	0	0	0	0	0	0	0	0	0	0	0	0	0	0.00152925	0	0	0	0	0	0	0	0	0	0	0	0	0
d__Bacteria;p__Actinomycetota;c__Actinomycetes;o__Micrococcales;f__Microbacteriaceae;g__Microbacterium	0	0.000184043	0	0	0	0	0.000231696	0	0	0.00326426	0	0	0.000596801	0	0	0	0	0	0	0	0	0.000359609	0	0	0	0	0	0	0	0	0	0	0.000215517	0	0	0	0	0.000168705	0	0	0	0	0.000288517	0	0	0	0	0	0
d__Bacteria;p__Actinomycetota;c__Actinomycetes;o__Micrococcales;f__Microbacteriaceae;g__Salinibacterium	0	0	0	0	0	0	0	0	0	0	0.000142032	0	0	0	0	0	0	0	0	0	0	0	0	0	0	0	0	0	0	0	0	0	0	0	0	0	0	0	0	0	0	0	0	0	0	0	0	0	0
d__Bacteria;p__Actinomycetota;c__Actinomycetes;o__Micrococcales;f__Micrococcaceae;g__Arthrobacter	0	0.000184043	0.000403823	0	0.0003292	0	0.000463392	0	0	0.000283849	0	0	0	0	0.00011542	0.000486618	0	0	0	0	0	0	0	0	0.000209336	0	0	0.000937756	0	0	0	0	0	0	0	0	0.000772201	0.000253058	0	9.00495e-05	0	0	0.0010579	0	0	0.000190913	0.000307522	0	0
d__Bacteria;p__Actinomycetota;c__Actinomycetes;o__Micrococcales;f__Micrococcaceae;g__Glutamicibacter	0	0.000184043	0	0	0.00351147	0	0	0	0	0	0	0	0	0	0	0.000139034	0	0	0	0	0	0	0	9.91867e-05	0.000209336	0	0	0	0	0	0	0	0	0	0	0	0	0	0	0	0	0.000228441	0	0	0	0	0.000307522	0.00167075	0
d__Bacteria;p__Actinomycetota;c__Actinomycetes;o__Micrococcales;f__Micrococcaceae;g__Kocuria	0	0	0	0	0.000219467	0	0.000231696	0	0	0	0	0	0	0	0	0	0	0	0	0.000217604	0	0	0	0	0	0	0	0.000351659	0	0	0	0	0	0	0	0	0	0	0	0	0	0	0	0	0	0	0	0.000222767	0
d__Bacteria;p__Actinomycetota;c__Actinomycetes;o__Micrococcales;f__Micrococcaceae;g__Micrococcus	0	0.000184043	0	0	0.000768133	0	0	0	0	0	0	0	0	0.000378788	7.69468e-05	0	0	0	0	0	0	0	0	0	0	0	0	0	0	0	0	0	0	0	0.000218508	0	0	0	0	0	0	0.000228441	0	0	0	0	0	0	0.000224115
d__Bacteria;p__Actinomycetota;c__Actinomycetes;o__Micrococcales;f__Micrococcaceae;g__Nesterenkonia	0	0.000460109	0.000269215	0	0.0026336	0	0	0	0	0	0	0	0.000477441	0	0.000153894	0.000139034	0	0	0	0.000217604	0	0	0	0	0.000209336	0.000338238	0	0.000234439	0	0	0	0	0	0	0	0	0	0.000590468	0	0	0	0.000913764	0.000384689	0	0	0.000190913	0	0.0006683	0
d__Bacteria;p__Actinomycetota;c__Actinomycetes;o__Micrococcales;f__Micrococcaceae;g__Paeniglutamicibacter	0	0	0	0	0.0006584	0	0	0	0	0	0	0	0	0	0	0	0	0	0	0	0	0	0	0	0	0	0	0	0	0	0	0	0	0	0	0	0	0	0	0	0	0	0	0	0	0	0	0	0
d__Bacteria;p__Actinomycetota;c__Actinomycetes;o__Micrococcales;f__Micrococcaceae;g__Rothia	0	0	0.00053843	0	0	0	0	0	0	0	9.4688e-05	0	0	0	0	0	0	0	0	0	0.000200468	0	0	0	0	0	0	0.000351659	0	0	0	0.000433416	0	0	0.000655523	0.000254874	0	0	0	0	0	0	0.000192345	0	0	0	0.000799557	0	0
d__Bacteria;p__Actinomycetota;c__Actinomycetes;o__Micrococcales;f__Micrococcaceae;g__Sinomonas	0	0	0	0	0	0	0	0	0	0	0	0	0	0	0	0	0	0	0	0	0	0	0	0	0	0	0	0	0	0	0	0	0	0	0	0	0	0	0	0	0	0	0.000577034	0	0	0	0	0	0
d__Bacteria;p__Actinomycetota;c__Actinomycetes;o__Micrococcales;f__Promicromonosporaceae;g__Cellulosimicrobium	0	0	0.000269215	0	0	0	0	0.000336644	0	0	0	0	0	0	0	0.00104275	0	0	0	0	0	7.19217e-05	0	0.000198373	0	0	0	0	0	0	0	0.000216708	0	0	0	0.00114694	0	0	0	0	0	0	0	0	0	0	0	0	0
d__Bacteria;p__Actinomycetota;c__Actinomycetes;o__Micrococcales;f__Promicromonosporaceae;g__Isoptericola	0	0.000828195	0.000269215	0	0	0	0	0	0	0	0	0	0	0	0	0	0	0	0	0.000217604	0	0	0	0	0	0	0	0	0	0	0	0	0	0	0	0	0	0	0	0.000270149	0	0	0.000192345	0	0	0	0	0	0
d__Bacteria;p__Actinomycetota;c__Actinomycetes;o__Micrococcales;f__Promicromonosporaceae;g__Myceligenerans	0	0	0	0	0	0	0	0	0	0	0	0	0.00143232	0	0	0	0	0	0	0	0	0	0	0	0	0	0	0	0	0	0	0	0	0	0	0	0	0	0	0	0	0	0	0	0	0	0	0	0
d__Bacteria;p__Actinomycetota;c__Actinomycetes;o__Micrococcales;f__Promicromonosporaceae;g__Promicromonospora	0	0	0	0	0	0	0	0	0	0	0	0	0	0	0	0	0	0	0	0	0	0	0	0	0	0	0	0	0	0	0	0	0	0	0	0	0	0	0	0	0	0	0	0	0	0	0.000123009	0	0
d__Bacteria;p__Actinomycetota;c__Actinomycetes;o__Micromonosporales;f__Micromonosporaceae;g__Actinoplanes	0	0	0	0	0	0	0	0	0	0	0	0	0	0	7.69468e-05	0	0	0	0	0	0	0	0	0.000198373	0	0	0	0	0	0	0	0	0	0	0	0	0	0	0	0	0	0	0	0.000228571	0	0	0	0	0
d__Bacteria;p__Actinomycetota;c__Actinomycetes;o__Mycobacteriales;f__Corynebacteriaceae;g__Corynebacterium	0	0.000368087	0.00188451	0.000285714	0.000219467	0	0.000463392	0.000336644	0.000930954	0.000567698	9.4688e-05	0	0.0017904	0	0	0.000278067	0	0	0.000172622	0.00054401	0	0.000359609	0	0.00585201	0.000209336	0.000845594	0	0.000234439	0	0	0	0	0	0.000204918	0.00131105	0	0	0.00118094	0	0.000360198	0	0	0.000480862	0	0	0.000190913	0.000123009	0	0.00112057
d__Bacteria;p__Actinomycetota;c__Actinomycetes;o__Mycobacteriales;f__Mycobacteriaceae;g__Mycobacterium	0	0	0	0	0	0	0	0	0	0	0	0	0	0	0	0	0	0	0	0	0	0	0	0.000495933	0	0	0	0	0	0	0	0	0	0	0	0	0	0	0	0	0	0	0	0	0	0	0	0	0
d__Bacteria;p__Actinomycetota;c__Actinomycetes;o__Mycobacteriales;f__Nocardiaceae;g__Nocardia	0	0	0.00053843	0	0	0	0	0	0	0	0	0	0	0	0	0.000139034	0	0	0	0	0	0	0	0	0	0	0	0	0	0	0	0	0	0	0	0.000254874	0	0	0	0.000180099	0	0	0.000192345	0	0	0	0.000123009	0	0
d__Bacteria;p__Actinomycetota;c__Actinomycetes;o__Mycobacteriales;f__Nocardiaceae;g__Rhodococcus	0	0.00276065	0.00107686	0.001	0	0	0.017493	0.00100993	0.00201707	0.000425773	9.4688e-05	0	0.00190976	0	7.69468e-05	0.00326729	0	0	0	0	0	0.000215765	0	0.00059512	0	0.000338238	0	0	0	0	0	0.00487593	0.000538793	0	0.000327761	0.00637186	0.0015444	0.00345846	0	0.000270149	0	0	0	0	0	0	0	0	0
d__Bacteria;p__Actinomycetota;c__Actinomycetes;o__Propionibacteriales;f__Nocardioidaceae;g__Marmoricola	0	0	0.000269215	0	0	0	0	0	0	0	0.000284064	0	0	0	0	0.000139034	0	0	0	0	0	0	0	0	0	0	0	0	0	0	0	0	0	0	0	0	0	0	0	0	0	0	0	0	0	0	0	0	0
d__Bacteria;p__Actinomycetota;c__Actinomycetes;o__Propionibacteriales;f__Propionibacteriaceae;g__Propionibacterium	0	0	0	0	0	0	0	0	0	0	0	0	0	0	7.69468e-05	0.000278067	0	0	0	0	0	0	0	0	0	0	0	0	0	0	0	0	0	0	0	0	0	0	0	0	0	0	0	0	0	0	0	0	0
d__Bacteria;p__Actinomycetota;c__Actinomycetes;o__Pseudonocardiales;f__Pseudonocardiaceae;g__Amycolatopsis	0	0.000184043	0.00053843	0	0	0	0.000231696	0.000336644	0	0	0.000189376	0	0	0	0.00023084	0	0	0	0	0	0	0	0	0	0.000418673	0	0	0.000234439	0	0	0	0	0	0	0.000218508	0.000254874	0	0.00033741	0	0	0	0	0.000192345	0	0	0	0.000123009	0	0.000448229
d__Bacteria;p__Actinomycetota;c__Actinomycetes;o__Pseudonocardiales;f__Pseudonocardiaceae;g__Lentzea	0	0	0	0	0	0	0.000231696	0	0	0	0	0	0	0	0	0	0	0	0	0	0	0	0	0	0	0	0	0	0	0	0	0	0	0.000478142	0	0	0	0	0	0	0	0	0	0	0	0	0	0	0
d__Bacteria;p__Actinomycetota;c__Actinomycetes;o__Pseudonocardiales;f__Pseudonocardiaceae;g__Saccharopolyspora	0	0	0	0	0	0	0	0	0	0	0	0	0	0	0	0	0	0	0	0	0	0	0	0	0	0	0	0	0	0	0	0	0	0	0	0	0	0	0	0	0	0	0	0	0	0	0	0	0
d__Bacteria;p__Actinomycetota;c__Actinomycetes;o__Streptosporangiales;f__Nocardiopsaceae;g__Nocardiopsis	0	0	0	0	0	0	0	0	0	0	0	0	0	0	0	0	0	0	0	0	0	0	0	0	0	0	0	0	0	0	0	0	0	0	0	0	0	0	0	0	0	0	0	0	0	0	0	0	0
d__Bacteria;p__Actinomycetota;c__Actinomycetes;o__Streptosporangiales;f__Streptosporangiaceae;g__Nonomuraea	0	0	0	0	0	0	0	0	0	0	0	0	0	0	0	0	0	0	0	0	0	0	0	0	0	0	0	0	0	0	0	0	0	0	0	0	0	0	0	0	0	0	0	0	0	0	0	0	0
d__Bacteria;p__Actinomycetota;c__Actinomycetes;o__Streptosporangiales;f__Thermomonosporaceae;g__Actinocorallia	0	0	0.000269215	0	0	0	0	0	0	0	0	0	0	0	0	0	0	0	0	0	0	0	0	0	0	0	0	0	0	0	0	0	0	0	0	0	0	0	0	0	0	0	0	0	0	0	0	0	0
d__Bacteria;p__Actinomycetota;c__Actinomycetes;o__Streptosporangiales;f__Thermomonosporaceae;g__Thermomonospora	0	0	0	0	0	0	0	0	0	0	0	0	0	0	0	0	0	0	0	0	0	0	0	0	0	0	0	0	0	0	0	0	0	0	0	0	0	0	0	0	0	0.000228441	0	0	0	0	0	0	0
d__Bacteria;p__Actinomycetota;c__Coriobacteriia;o__Coriobacteriales;f__Atopobiaceae;g__Lancefieldella	0	0	0	0	0	0	0	0	0	0	0	0	0	0	0	0.00222454	0	0	0	0	0	0	0	0	0	0	0	0	0	0	0	0	0	0	0	0.00420543	0	0	0	0	0	0	0	0	0	0	0	0	0
d__Bacteria;p__Actinomycetota;c__Coriobacteriia;o__Coriobacteriales;f__Atopobiaceae;g__Olsenella	0	0	0	0	0	0	0	0	0	0	0	0	0	0	0	0	0	0	0	0	0	0	0	0	0	0	0	0	0	0	0	0	0	0	0	0	0	0.000168705	0	0	0	0	0	0	0	0	0	0	0
d__Bacteria;p__Actinomycetota;c__Coriobacteriia;o__Coriobacteriales;f__Coriobacteriaceae;g__Collinsella	0	0.000368087	0.00134608	0.004	0.00274333	0	0.000231696	0	0	0	0	0	0	0	0.000923361	0	0	0	0	0	0	0	0.000895344	0.00634795	0.000418673	0.00135295	0	0.000351659	0	0	0.000920281	0	0	0	0.000655523	0	0.000289575	0.0016027	0	0.000900495	0	0.000228441	0.00307751	0.000457143	0	9.54563e-05	0.000861062	0	0.000560287
d__Bacteria;p__Actinomycetota;c__Coriobacteriia;o__Coriobacteriales;f__Coriobacteriaceae;g__Coriobacterium	0	0	0	0	0	0	0	0	0	0	0	0	0	0	7.69468e-05	0	0	0	0	0	0	0	0	0.000198373	0	0	0	0	0	0	0	0	0	0	0	0	0	0	0	0	0	0	0	0	0	0	0.000123009	0	0
d__Bacteria;p__Actinomycetota;c__Coriobacteriia;o__Coriobacteriales;f__Coriobacteriaceae;g__Enorma	0	0	0	0	0	0	0	0	0	0	0	0	0	0	0	0	0	0	0	0	0	0.000143843	0	0	0	0	0	0	0	0	0	0	0	0	0	0	0	0	0	0	0	0	0	0	0	0	0	0	0
d__Bacteria;p__Actinomycetota;c__Coriobacteriia;o__Eggerthellales;f__Eggerthellaceae;g__Adlercreutzia	0	0	0	0.000571429	0.000219467	0	0.000231696	0	0	0.000567698	0	0	0.00023872	0	0	0	0	0	0.0210599	0.000761615	6.68226e-05	7.19217e-05	0	0.00089268	0.000418673	0.000507357	0	0	0	0	0	0	0.000215517	0	0.000546269	0	0.000965251	0.00219317	0	0	0	0.000228441	0.00115407	0.000342857	0	0	0.000369026	0	0.000224115
d__Bacteria;p__Actinomycetota;c__Coriobacteriia;o__Eggerthellales;f__Eggerthellaceae;g__Eggerthella	0	0	0	0	0	0	0	0	0	0	0	0	0	0	0	0	0	0	0.00103573	0	0	0	0	0	0	0	0	0	0	0	0	0	0	0	0	0	0	0	0	0	0.00245894	0.000228441	0	0	0	0	0	0	0
d__Bacteria;p__Actinomycetota;c__Coriobacteriia;o__Eggerthellales;f__Eggerthellaceae;g__Enterorhabdus	0	0	0	0	0	0	0	0	0	0	0	0	0	0	0	0	0	0	0	0	0	0	0	0	0	0	0	0	0	0	0	0	0	0	0	0	0	0	0	0	0.000196715	0	0	0	0	0	0	0	0
d__Bacteria;p__Actinomycetota;c__Coriobacteriia;o__Eggerthellales;f__Eggerthellaceae;g__Paraeggerthella	0	0	0	0	0	0	0	0	0	0	0	0	0	0	0	0	0	0	0	0	0	0	0	0	0	0	0	0	0	0	0	0	0	0	0	0	0	0	0	0	0	0	0	0	0	0	0	0	0
d__Bacteria;p__Actinomycetota;c__Coriobacteriia;o__Eggerthellales;f__Eggerthellaceae;g__Raoultibacter	0	0	0.000269215	0	0	0	0	0	0	0	0	0	0	0	0	0	0	0	0	0	0	0.000143843	0	0	0	0	0	0	0	0	0	0	0	0	0	0	0	0	0	0	0	0	0	0	0	0	0	0	0.000336172
d__Bacteria;p__Actinomycetota;c__Nitriliruptoria;o__Egibacterales;f__Egibacteraceae;g__Egibacter	0	0.000368087	0	0	0	0	0	0	0	0	0	0	0	0	0	0	0	0	0	0	0	0	0	0	0	0	0	0	0	0	0	0	0	0	0	0.000254874	0	0	0	0	0	0	0	0	0	0	0	0	0
d__Bacteria;p__Actinomycetota;c__Nitriliruptoria;o__Euzebyales;f__Euzebyaceae;g__Euzebya	0	0	0	0	0	0	0	0	0	0	0	0	0	0	0	0	0	0	0	0	0	0	0	0	0	0	0	0.0011722	0	0	0	0	0	0	0	0	0	0	0	0	0	0	0	0	0	0	0	0	0
d__Bacteria;p__Actinomycetota;c__Thermoleophilia;o__Solirubrobacterales;f__Patulibacteraceae;g__Patulibacter	0	0	0	0	0	0	0	0	0	0	0	0	0	0	0	0	0	0	0	0	0	0	0	0.000198373	0	0	0	0	0	0	0	0	0	0	0	0	0	0	0	0	0	0	0	0	0	0	0	0	0
d__Bacteria;p__Bacillota;c__Bacilli;o__Bacillales;f__Alicyclobacillaceae;g__Alicyclobacillus	0	0	0	0.00114286	0	0	0	0.000336644	0	0	0	0	0.000596801	0	0.000307787	0.000139034	0	0	0.000345244	0	0.000400936	0	0	0.000495933	0	0.000338238	0	0	0	0	0.00023007	0	0	0	0.000218508	0	0	0.000168705	0	0.000270149	0	0	0	0	0	0	0	0.000222767	0
d__Bacteria;p__Bacillota;c__Bacilli;o__Bacillales;f__Bacillaceae;g__Aeribacillus	0	0	0	0	0	0	0	0	0	0	0	0	0	0	0	0	0	0	0	0	0	0	0	0	0	0	0	0	0	0	0	0	0	0	0	0	0	0	0	0	0	0	0	0	0	0	0	0	0
d__Bacteria;p__Bacillota;c__Bacilli;o__Bacillales;f__Bacillaceae;g__Alkalihalobacillus	0	0.00239256	0	0	0.000109733	0	0	0	0	0.00879932	0.00677019	0	0.00011936	0	0.00465528	0.000139034	0	0	0.000345244	0.000761615	0.000133645	0.000287687	0.000298448	0	0	0.00608828	0	0	0	0	0.000920281	0.00790985	0	0	0.00633672	0.000254874	0.00376448	0.00033741	0	0.000180099	9.83574e-05	0	0.00490479	0.0136	0.0050212	0	0.00055354	0	0.00212909
d__Bacteria;p__Bacillota;c__Bacilli;o__Bacillales;f__Bacillaceae;g__Amphibacillus	0	0	0	0	0	0	0	0	0	0	0	0	0	0	0.000192367	0	0	0	0	0	0	0	0	0.000198373	0	0	0	0	0	0	0	0	0	0	0	0	0	0	0	0	0	0	0	0	0	0	0	0	0
d__Bacteria;p__Bacillota;c__Bacilli;o__Bacillales;f__Bacillaceae;g__Anoxybacillus	0	0	0	0	0	0	0	0	0	0	0	0	0	0	0	0.000347584	0	0	0	0	0	0	0	0	0	0	0	0	0	0	0	0	0	0	0	0	0	0	0	0	0	0	0	0	0	0	0	0	0
d__Bacteria;p__Bacillota;c__Bacilli;o__Bacillales;f__Bacillaceae;g__Bacillus	0.000306701	0.00414098	0.0100956	0.00185714	0.00735213	0.000610874	0.00660334	0.0077428	0.00248254	0	0.00468706	0.00390407	0.0857006	0.00227273	0.00396276	0.0102885	0.00268336	0.00356252	0.00405662	0.00935698	0.00193785	0.00366801	0.00497413	0.00733981	0.00596609	0.00321326	0.00735177	0.00457156	0.0139157	0.000629802	0.00356609	0.00715137	0.00980603	0.000956284	0.00622747	0.0136358	0.00916988	0.0159426	0.00440159	0.00378208	0.000885217	0.00913764	0.00182727	0.00102857	0.00401696	0.00105002	0.00110708	0.00857652	0.00437024
d__Bacteria;p__Bacillota;c__Bacilli;o__Bacillales;f__Bacillaceae;g__Compostibacillus	0	0	0.000269215	0	0	0	0	0	0	0	0	0	0	0	0	0.000208551	0	0	0	0	0	0	0.00129327	0	0	0	0	0	0	0	0	0	0	0	0	0	0	0	0	0	0	0	0	0	0	0	0	0	0
d__Bacteria;p__Bacillota;c__Bacilli;o__Bacillales;f__Bacillaceae;g__Cytobacillus	0	0	0	0	0	0	0	0	0	0	0	0	0	0	0	0	0	0	0	0	0	0	0.000397931	0	0	0	0	0.000468878	0	0	0	0	0.000215517	0.000136612	0	0	0	0	0	0	0	0.000228441	0	0	0	0	0	0	0.000336172
d__Bacteria;p__Bacillota;c__Bacilli;o__Bacillales;f__Bacillaceae;g__Ectobacillus	0	0	0	0	0	0	0	0	0	0	0	0	0	0	0	0	0	0	0	0	0	0	0	0	0	0	0	0	0	0	0.000345105	0	0	0	0	0	0	0	0	0	0	0	0	0	0	0	0	0	0
d__Bacteria;p__Bacillota;c__Bacilli;o__Bacillales;f__Bacillaceae;g__Fictibacillus	0	0	0	0	0	0	0	0	0	0	0	0	0	0	7.69468e-05	0	0	0	0	0	0	0	0	0	0	0	0	0	0	0	0	0	0	0	0	0	0	0	0	0	0	0	0	0	0.000223164	0	0.000430531	0	0
d__Bacteria;p__Bacillota;c__Bacilli;o__Bacillales;f__Bacillaceae;g__Geobacillus	0	0	0.000269215	0	0	0	0	0	0	0	0	0.00015935	0	0	0.000423207	0	0	0	0.000172622	0	0	0.000143843	0	0.000198373	0	0.000338238	0	0	0	0	0.00023007	0.000325062	0.00150862	0	0	0	0	0	0.000419199	0	0	0.000342661	0.000192345	0	0	0	0	0.000222767	0
d__Bacteria;p__Bacillota;c__Bacilli;o__Bacillales;f__Bacillaceae;g__Halalkalibacterium (ex Joshi et al. 2022)	0	0	0	0	0	0	0	0	0	0	0	0	0	0	7.69468e-05	0	0	0	0	0	0	0	0	0	0	0	0	0	0	0	0	0	0	0	0	0	0	0.000168705	0	0	0	0	0	0	0	0	0	0	0
d__Bacteria;p__Bacillota;c__Bacilli;o__Bacillales;f__Bacillaceae;g__Halobacillus	0	0.000184043	0.000673038	0	0	0	0	0	0	0	0.000189376	0	0	0	0.000307787	0.000278067	0	0	0	0.000761615	0	0.000143843	0	0	0.00115135	0	0	0	0	0	0	0	0.000862069	0	0	0	0	0.00101223	0	0	0	0	0.000288517	0	0	0.000859107	0	0	0.000224115
d__Bacteria;p__Bacillota;c__Bacilli;o__Bacillales;f__Bacillaceae;g__Lysinibacillus	0	0.000184043	0	0	0	0.000733048	0.000695088	0	0	0	9.4688e-05	0	0.000835522	0	0.000153894	0.000208551	0	0	0	0.000108802	0	0.00115075	0	0	0	0.000676476	0	0	0	0.00554226	0.00023007	0	0	0	0.000655523	0	0.000965251	0.000168705	0.0002096	0.000180099	0	0	0.000384689	0.000228571	0.000223164	0	0	0.000222767	0
d__Bacteria;p__Bacillota;c__Bacilli;o__Bacillales;f__Bacillaceae;g__Mesobacillus	0	0	0	0	0	0	0	0	0	0	0	0	0	0	0	0.000139034	0	0	0	0	0	0	0	0	0	0	0	0	0	0	0	0	0	0	0	0	0	0	0.0002096	0	0	0	0	0	0	0	0	0	0
d__Bacteria;p__Bacillota;c__Bacilli;o__Bacillales;f__Bacillaceae;g__Neobacillus	0	0	0	0	0	0	0	0	0	0	0	0	0	0.000568182	0	0	0	0	0.000345244	0	0	0	0	0	0	0	0	0	0	0	0	0	0.000969828	0	0	0	0	0	0	0	0	0	0	0	0	0	0	0	0
d__Bacteria;p__Bacillota;c__Bacilli;o__Bacillales;f__Bacillaceae;g__Niallia	0	0.00230054	0.00188451	0	0.0026336	0.000855223	0	0.00100993	0	0	0.000568128	0	0.00131296	0	0.000692521	0.000139034	0	0	0.00112204	0	0	0	0	0	0.000628009	0	0	0.0200445	0	0	0.00046014	0.00216708	0.000107759	0	0.00152955	0.000254874	0	0.000421763	0.0025152	0.0343089	0	0.0635066	0	0	0.0153983	0	0	0	0.00661139
d__Bacteria;p__Bacillota;c__Bacilli;o__Bacillales;f__Bacillaceae;g__Oceanobacillus	0	0	0	0.000714286	0.000219467	0	0	0	0	0	0	0	0	0	0	0.00305874	0.000255558	0	0	0	0	0	0.000198965	0.00059512	0.00219803	0.00253678	0	0.00128942	0	0.000251921	0	0.000433416	0	0.000409836	0	0.0044603	0	0	0.0019912	0.00288158	0	0	0.00115407	0	0.000223164	0	0	0	0.00201703
d__Bacteria;p__Bacillota;c__Bacilli;o__Bacillales;f__Bacillaceae;g__Parageobacillus	0	0	0	0	0	0	0	0	0	0	9.4688e-05	0	0.000716161	0	0	0	0	0	0	0	0	0	0	0	0	0	0	0	0	0	0	0	0	0	0	0	0	0	0	0	0	0	0	0	0	0	0	0	0
d__Bacteria;p__Bacillota;c__Bacilli;o__Bacillales;f__Bacillaceae;g__Paucisalibacillus	0	0	0	0	0	0	0	0	0.000310318	0	0	0	0	0	0	0	0.000255558	0	0	0	0	0	0	0	0	0	0	0	0.000167659	0.000251921	0	0.000216708	0	0	0	0	0	0.000168705	0	0.000180099	0	0.000228441	0	0	0	0	0	0	0
d__Bacteria;p__Bacillota;c__Bacilli;o__Bacillales;f__Bacillaceae;g__Peribacillus	0	0.000184043	0	0	0	0	0	0	0	0	9.4688e-05	0	0	0	0	0.000486618	0.000511117	0	0	0	0	0	0	0	0	0	0	0	0	0	0	0	0	0	0	0	0	0	0.000314399	0	0	0	0	0	0	0	0	0	0
d__Bacteria;p__Bacillota;c__Bacilli;o__Bacillales;f__Bacillaceae;g__Priestia	0	0	0	0	0.000219467	0	0	0	0	0	0.000284064	0	0.000954882	0.000757576	0.000500154	0	0	0	0	0	0	0	0	0.000198373	0	0.00152207	0	0.000586098	0	0	0.00023007	0.000216708	0	0	0.000218508	0.000254874	0	0	0	0.000450248	0	0	0	0	0.000446329	0	0	0	0.000560287
d__Bacteria;p__Bacillota;c__Bacilli;o__Bacillales;f__Bacillaceae;g__Pseudalkalibacillus	0.000306701	0.000736174	0	0.00214286	0.00153627	0	0	0.00269315	0.000310318	0	0	0	0.00250656	0	0.00373192	0.000625652	0.00332226	0	0.000517866	0.00152323	0.000133645	0	0.000198965	0.000694307	0.00177936	0	0.000639284	0	0.000335317	0.000503842	0	0	0.00517241	0	0.000218508	0.000637186	0.00530888	0.00185576	0	0	0.000196715	0	0.000961723	0	0.000446329	0	0.00258318	0.0026732	0.00257732
d__Bacteria;p__Bacillota;c__Bacilli;o__Bacillales;f__Bacillaceae;g__Schinkia	0	0	0	0	0	0	0	0	0	0	0	0	0	0	0	0	0	0	0	0.000217604	0	0	0	0	0	0	0	0.000234439	0	0	0	0	0.000215517	0	0	0	0	0.000168705	0	0	0	0	0	0.000457143	0	0	0	0	0
d__Bacteria;p__Bacillota;c__Bacilli;o__Bacillales;f__Bacillaceae;g__Virgibacillus	0	0	0	0	0	0	0	0	0	0	0	0	0	0	0	0	0	0	0	0	0	0	0	0	0	0	0	0	0	0	0	0	0	0	0	0	0	0	0	0	0	0.000228441	0	0	0	0	0	0	0
d__Bacteria;p__Bacillota;c__Bacilli;o__Bacillales;f__Listeriaceae;g__Brochothrix	0	0	0	0	0	0	0	0	0	0	9.4688e-05	0	0	0	0	0	0	0	0	0	0	0	0	0	0	0	0	0	0	0	0	0	0	0	0	0.000254874	0	0	0	0	0	0	0	0	0	0	0	0	0
d__Bacteria;p__Bacillota;c__Bacilli;o__Bacillales;f__Listeriaceae;g__Listeria	0	0	0	0	0.000219467	0	0.000810936	0	0	0	0.000284064	0	0.00023872	0	0.000615574	0	0	0	0.000172622	0	0	0.000143843	0.00159172	0.000198373	0	0.000338238	0	0	0	0	0	0	0.000431034	0	0	0	0	0	0.0002096	0.000180099	0	0.000913764	0.000673206	0	0.000223164	0	0	0	0.000224115
d__Bacteria;p__Bacillota;c__Bacilli;o__Bacillales;f__Paenibacillaceae;g__Aneurinibacillus	0.000153351	0.000184043	0.000269215	0	0	0	0	0	0	0.000283849	0	0	0.000477441	0	0.00100031	0	0	0	0.000345244	0	0	0	0	0	0	0	0	0	0	0	0.00023007	0	0	0	0	0.000254874	0	0.000168705	0	0	0	0	0	0	0	0	0.000184513	0	0.000896459
d__Bacteria;p__Bacillota;c__Bacilli;o__Bacillales;f__Paenibacillaceae;g__Brevibacillus	0	0	0	0.00428571	0	0	0	0	0	0.000851547	0.00047344	0	0	0.00189394	0.000153894	0.000139034	0	0	0.000172622	0	0	0	0.000198965	0.000198373	0.000209336	0.000338238	0	0.000234439	0	0	0	0	0	0.000273224	0.000437015	0.000254874	0	0.000168705	0.00419199	0	0	0	0	0	0	0	0	0.000222767	0
d__Bacteria;p__Bacillota;c__Bacilli;o__Bacillales;f__Paenibacillaceae;g__Oxalophagus	0	0	0	0	0	0	0	0	0	0	0	0	0	0	0	0	0	0	0	0	0	0	0	0	0	0	0	0	0	0	0	0	0	0	0	0	0	0	0	0	0	0	0.000288517	0	0	0	0	0	0
d__Bacteria;p__Bacillota;c__Bacilli;o__Bacillales;f__Paenibacillaceae;g__Paenibacillus	0	0.00276065	0.00107686	0.003	0.0009876	0	0.00301205	0.000336644	0.0026377	0	0.00127829	0.000796749	0.000358081	0.00378788	0.00261619	0.00215502	0.000511117	0.00106876	0.00224409	0.00206724	0.000534581	0.00158228	0.000198965	0.00109105	0.0019887	0.00524269	0.000319642	0.00175829	0	0.00100768	0.00138042	0.000650125	0	0.00157104	0.00316836	0.00267618	0.00318533	0.00278364	0.017816	0.00279154	0.000590145	0	0.00125024	0.00228571	0.0012274	9.54563e-05	0.00375177	0.00111383	0.00324966
d__Bacteria;p__Bacillota;c__Bacilli;o__Bacillales;f__Planococcaceae;g__Caryophanon	0	0	0	0	0	0	0	0	0	0	0	0	0	0	0	0.000139034	0.000511117	0	0	0	0	0	0	0.00337235	0.000209336	0	0	0	0.000167659	0	0.000575175	0.000758479	0	0	0	0.000637186	0	0	0.0002096	0	0	0	0	0	0	0	0	0	0
d__Bacteria;p__Bacillota;c__Bacilli;o__Bacillales;f__Planococcaceae;g__Jeotgalibacillus	0	0	0	0.000285714	0	0	0.000231696	0	0	0	0	0	0	0	0.000615574	0	0	0	0	0	0	0	0	0	0.000628009	0	0	0	0	0.000251921	0	0	0	0	0	0	0	0	0	0	0	0	0	0	0.000334747	0	0	0	0
d__Bacteria;p__Bacillota;c__Bacilli;o__Bacillales;f__Planococcaceae;g__Kurthia	0	0	0	0	0	0	0	0.000336644	0	0	0	0	0	0	0	0.000903719	0	0	0	0	0	0	0	0.00059512	0	0	0	0	0	0	0	0	0	0	0.000218508	0.00127437	0	0	0.000419199	0	0	0	0	0	0.000223164	0	0	0	0
d__Bacteria;p__Bacillota;c__Bacilli;o__Bacillales;f__Planococcaceae;g__Planococcus	0	0	0	0	0	0	0	0	0	0	0	0	0	0	0	0	0	0	0	0	0	0	0	0	0	0	0.000319642	0	0	0	0.000575175	0	0	0	0	0.000254874	0	0	0	0	0	0.000228441	0	0	0	0	0	0	0
d__Bacteria;p__Bacillota;c__Bacilli;o__Bacillales;f__Planococcaceae;g__Planomicrobium	0	0	0	0	0	0	0.000231696	0	0	0	0	0	0	0	0	0.000139034	0	0	0	0	0	0	0	0	0	0	0	0	0	0	0	0	0	0	0	0	0	0	0	0	0	0	0	0	0	0	0	0	0
d__Bacteria;p__Bacillota;c__Bacilli;o__Bacillales;f__Planococcaceae;g__Sporosarcina	0	0	0	0	0	0	0	0	0	0	0	0	0	0	0	0	0	0	0	0	0	0	0	0	0	0	0	0	0	0	0	0	0.000323276	0	0	0	0	0	0	0	0	0	0	0	0	0	0	0	0
d__Bacteria;p__Bacillota;c__Bacilli;o__Bacillales;f__Sporolactobacillaceae;g__Sporolactobacillus	0	0.00184043	0.00053843	0.00114286	0	0	0	0.0015149	0.000620636	0	0.00023672	0.00015935	0.000716161	0.00132576	0.0011542	0.000695169	0.000255558	0	0.000431555	0.000870417	0.000133645	0.000647296	0.000298448	0.000396747	0.0019887	0.00169119	0.000319642	0	0	0.00138556	0.000690211	0	0	0	0.00131105	0	0.000289575	0.00033741	0	0.000360198	0.00118029	0.000228441	0.00125024	0.000342857	0.000223164	0	0.00098407	0	0.000224115
d__Bacteria;p__Bacillota;c__Bacilli;o__Bacillales;f__Staphylococcaceae;g__Macrococcus	0	0	0	0	0	0	0	0.000168322	0	0	0	0	0	0	0	0	0	0	0	0	0	0	0	9.91867e-05	0	0	0	0	0	0	0	0.000216708	0.000215517	0	0	0	0	0	0.0002096	0.000180099	0	0	0	0	0	0	0	0	0
d__Bacteria;p__Bacillota;c__Bacilli;o__Bacillales;f__Staphylococcaceae;g__Salinicoccus	0	0	0	0	0	0	0	0	0	0	0.000142032	0	0	0	0	0	0	0	0	0	0	0	0	0	0	0	0	0	0	0	0	0	0	0	0	0	0	0	0	0	0	0	0	0	0	0	0	0	0
d__Bacteria;p__Bacillota;c__Bacilli;o__Bacillales;f__Staphylococcaceae;g__Staphylococcus	0.000153351	0.000736174	0	0.000571429	0.000548667	0	0.00057924	0	0	0	0	0	0.000716161	0	0.000577101	0	0	0	0.00517866	0	0	0.000287687	0	0.00029756	0.000209336	0.000338238	0	0.000234439	0	0.000503842	0.00023007	0.00108354	0.000969828	0	0	0	0	0	0	0	0.000196715	0	0	0.000342857	0.000669493	0	0.000246018	0.000222767	0.0015688
d__Bacteria;p__Bacillota;c__Bacilli;o__Bacillales;f__Thermoactinomycetaceae;g__Laceyella	0	0	0	0	0	0	0	0	0	0	0	0	0	0	7.69468e-05	0	0	0	0	0	0	0	0	0	0	0	0	0	0	0	0	0	0	0	0	0	0	0	0	0	0	0	0	0	0	0	0	0	0
d__Bacteria;p__Bacillota;c__Bacilli;o__Bacillales;f__Thermoactinomycetaceae;g__Melghirimyces	0	0	0	0	0	0	0	0	0	0	0	0	0	0	0	0	0	0	0	0	0	0	0	0	0	0	0	0.000234439	0	0	0	0	0	0	0	0	0	0	0	0	0	0	0	0	0	0	0	0	0
d__Bacteria;p__Bacillota;c__Bacilli;o__Bacillales;f__Thermoactinomycetaceae;g__Planifilum	0	0	0	0	0	0	0	0	0	0	0	0	0	0	0	0	0	0	0	0	0.000133645	0	0	0	0	0	0	0	0	0	0	0	0	0	0	0	0	0	0	0	0	0	0	0	0	0	0	0	0
d__Bacteria;p__Bacillota;c__Bacilli;o__Bacillales;f__Thermoactinomycetaceae;g__Polycladomyces	0	0	0	0	0	0	0.000231696	0.000336644	0	0	0	0	0	0	0.000384734	0	0.000255558	0	0	0	0	0	0	0	0	0	0	0	0	0	0	0	0	0	0	0	0	0.00118094	0	0	0	0	0	0	0	0	0	0	0
d__Bacteria;p__Bacillota;c__Bacilli;o__Bacillales;f__Thermoactinomycetaceae;g__Thermoflavimicrobium	0	0	0	0	0	0	0	0	0	0	9.4688e-05	0	0.000596801	0	0	0	0	0	0	0	0	0	0	0	0	0	0	0	0	0	0	0	0	0	0	0	0	0	0	0	0	0	0	0	0	0	0	0	0
d__Bacteria;p__Bacillota;c__Bacilli;o__Lactobacillales;f__Aerococcaceae;g__Abiotrophia	0	0	0	0	0	0	0	0	0	0	0	0	0	0	0	0	0	0	0.000690489	0	0	0	0	0	0	0	0	0	0	0	0	0	0	0	0	0	0	0	0	0	0	0	0	0	0	0	0	0	0
d__Bacteria;p__Bacillota;c__Bacilli;o__Lactobacillales;f__Aerococcaceae;g__Aerococcus	0	0.000184043	0	0.000142857	0	0	0	0	0	0	0	0	0	0	0	0	0	0	0	0	0	0	0	0	0	0	0	0	0	0	0	0.000216708	0	0	0	0	0	0	0	0	0	0	0	0	0	0	0	0	0
d__Bacteria;p__Bacillota;c__Bacilli;o__Lactobacillales;f__Aerococcaceae;g__Ruoffia	0	0	0	0	0	0	0.00173772	0	0	0	0	0	0	0	0	0	0	0	0	0	0	0	0	0	0	0	0	0	0	0	0	0	0	0	0	0.000254874	0	0	0	0	0	0	0	0	0	0	0	0	0
d__Bacteria;p__Bacillota;c__Bacilli;o__Lactobacillales;f__Carnobacteriaceae;g__Carnobacterium	0.000383377	0.000460109	0.00053843	0.002	0.0023044	0	0.0111214	0.000673287	0	0.000283849	0.00094688	0	0.0017904	0	0.00126962	0.000278067	0.000638896	0.00249377	0.0062144	0.000217604	0	0.00194189	0.000298448	0.000694307	0	0.00101471	0.000319642	0.00187551	0	0.000251921	0.00172553	0.00130025	0.000969828	0.000136612	0.00120179	0.000509749	0	0.00101223	0.001048	0.00117064	0.000590145	0.00399772	0.000192345	0	0.00111582	0.000381825	0.000246018	0.0020049	0.00616316
d__Bacteria;p__Bacillota;c__Bacilli;o__Lactobacillales;f__Carnobacteriaceae;g__Granulicatella	0	0	0	0	0	0	0	0	0.000465477	0	0	0	0	0	7.69468e-05	0	0	0	0.00181253	0	0.000200468	0.000215765	0	0.000198373	0	0.000169119	0	0	0	0	0.00023007	0.000433416	0	0	0	0	0.000675676	0	0	0	0.00127865	0	0	0.000228571	0.000111582	0	0.00129159	0	0
d__Bacteria;p__Bacillota;c__Bacilli;o__Lactobacillales;f__Carnobacteriaceae;g__Marinilactibacillus	0	0	0	0	0	0	0	0	0	0	0	0	0	0	0	0	0	0	0	0	0	0	0	0	0	0	0	0.000234439	0	0	0	0	0	0	0	0	0	0	0	0	0	0	0	0	0	0	0	0	0
d__Bacteria;p__Bacillota;c__Bacilli;o__Lactobacillales;f__Enterococcaceae;g__Enterococcus	0	0.00800589	0	0.107286	0.224405	0.944166	0.00254866	0.327218	0.00124127	0.00127732	0.00606003	0.672934	0.000716161	0.0111742	0.146199	0.00729927	0.00178891	0.370324	0.0164854	0.00163203	0.00534581	0.0104287	0.0051731	0.00109105	0.368327	0.085405	0.504235	0.0618919	0.794367	0.000629802	0.0128839	0.0273052	0.33653	0.432787	0.0126734	0.00152925	0.0531853	0.00143399	0.348774	0.0642053	0.00403265	0.0127927	0.00230814	0.00685714	0.421781	0.00133639	0.00405929	0.318222	0.00638727
d__Bacteria;p__Bacillota;c__Bacilli;o__Lactobacillales;f__Enterococcaceae;g__Vagococcus	0	0	0	0	0	0	0	0	0	0	0	0	0	0	0.000153894	0	0	0	0	0	0	0	0	0	0	0.000507357	0	0.000234439	0	0	0	0	0.000215517	0	0	0	0	0	0	0	0	0.000228441	0	0	0.000446329	0	0	0	0
d__Bacteria;p__Bacillota;c__Bacilli;o__Lactobacillales;f__Lactobacillaceae;g__Companilactobacillus	0	0	0	0	0	0	0	0	0	0	0	0	0	0	0	0.000834202	0	0	0	0	0	0	0	0.00972029	0	0	0	0	0	0	0.00172553	0	0	0	0	0.00127437	0	0	0	0	0	0.00159909	0	0	0	0.000190913	0	0	0
d__Bacteria;p__Bacillota;c__Bacilli;o__Lactobacillales;f__Lactobacillaceae;g__Dellaglioa	0	0	0	0	0	0	0	0	0	0	0	0	0	0	0	0	0	0	0	0	0	0	0	0	0	0	0	0	0	0	0	0	0.000215517	0	0	0	0	0	0	0	0	0	0	0	0	0	0	0	0
d__Bacteria;p__Bacillota;c__Bacilli;o__Lactobacillales;f__Lactobacillaceae;g__Lacticaseibacillus	0	0	0	0	0.00109733	0.00635308	0.00231696	0	0	0	0	0	0	0	0	0	0	0.00142501	0	0	0	0.000143843	0	0	0.000209336	0	0	0.000468878	0	0	0.00023007	0	0	0	0	0	0.00019305	0	0	0.000720396	0	0.000913764	0.000384689	0	0	0	0	0	0.000224115
d__Bacteria;p__Bacillota;c__Bacilli;o__Lactobacillales;f__Lactobacillaceae;g__Lactiplantibacillus	0	0.000184043	0	0	0.000877867	0	0.00139018	0.000336644	0	0	9.4688e-05	0	0.000477441	0.00094697	0.00011542	0.000417101	0.00153335	0	0	0	0	0.0010069	0.00198965	0.000198373	0.000523341	0	0	0.00105498	0	0	0.00023007	0.000216708	0.00193966	0	0.000218508	0	0.00019305	0.000674821	0	0.000630347	0	0.0119931	0.000192345	0	0.000223164	0.000668194	0.000123009	0.0112497	0.000336172
d__Bacteria;p__Bacillota;c__Bacilli;o__Lactobacillales;f__Lactobacillaceae;g__Lactobacillus	0.483055	0.000460109	0	0.001	0.046088	0	0.354611	0.000336644	0	0.000283849	0.0023672	0	0.067916	0.011553	0.000577101	0	0.0217225	0.00712504	0	0.000435208	0	0.0174051	0.0233784	0.0282682	0.00847812	0.000338238	0	0.0215684	0.0042753	0	0.0355458	0	0.0212284	0.0386612	0.0014203	0	0.000675676	0	0.000314399	0.0150383	0	0.20297	0.0237546	0	0	0.00324551	0	0.0153709	0.128978
d__Bacteria;p__Bacillota;c__Bacilli;o__Lactobacillales;f__Lactobacillaceae;g__Lapidilactobacillus	0	0	0	0	0	0	0	0	0	0	0	0	0	0	7.69468e-05	0	0	0	0	0	0	0	0	0	0	0	0	0	0	0	0	0	0	0	0	0	0	0	0	0.000180099	0	0	0	0	0	0	0	0	0
d__Bacteria;p__Bacillota;c__Bacilli;o__Lactobacillales;f__Lactobacillaceae;g__Latilactobacillus	0.000230026	0	0	0	0.0127291	0	0.0461075	0.000504965	0	0	0.000520784	0	0.00692289	0.0170455	0.000192367	0	0.00626118	0.00783755	0	0	0	0.00388377	0.00467569	0	0.000209336	0	0.000639284	0.00738483	0	0	0.00126539	0.000541771	0.0108836	0.000136612	0	0	0.00019305	0	0	0.00594327	0	0.0140491	0.00192345	0	0	0.00124093	0	0.00367565	0.0191618
d__Bacteria;p__Bacillota;c__Bacilli;o__Lactobacillales;f__Lactobacillaceae;g__Lentilactobacillus	0.000153351	0	0	0	0.00768133	0.0149053	0.0194625	0	0	0	0.000804848	0	0.00883266	0.00568182	0	0	0.00166113	0.00374065	0	0	0	0.00158228	0.00726224	0.00813331	0.000314005	0	0.000479463	0.00562654	0.000167659	0	0.00299091	0	0.00463362	0.021653	0	0	0.000675676	0	0.0001048	0.00693381	0	0.0840662	0.0017311	0	0	0.00343643	0	0.00245043	0.0137831
d__Bacteria;p__Bacillota;c__Bacilli;o__Lactobacillales;f__Lactobacillaceae;g__Leuconostoc	0	0.000368087	0.00134608	0.000285714	0.000219467	0	0.00115848	0	0	0	0.000568128	7.96749e-05	0	0	0.00034626	0	0	0	0.00397031	0	0	0.000143843	0.0160167	0	0	0.000169119	0.000159821	0	0	0	0.00023007	0.000216708	0	0	0	0	0	0.000506116	0.001572	0	0	0	0.00125024	0.000685714	0.000334747	0.000190913	0	0	0.000224115
d__Bacteria;p__Bacillota;c__Bacilli;o__Lactobacillales;f__Lactobacillaceae;g__Levilactobacillus	0.000306701	0	0.00053843	0.000428571	0.0308351	0	0.00764597	0	0	0.000709622	9.4688e-05	0.00015935	0.000358081	0.000757576	0.000192367	0	0.000766675	0.000356252	0.000431555	0	0.000334113	0.000863061	0.000596896	0.00972029	0	0	0.00175803	0	0	0	0.00023007	0	0.000215517	0.000751366	0	0	0	0.000168705	0	0.000720396	0.000786859	0.00217019	0.000192345	0	0	0	0	0	0.00123263
d__Bacteria;p__Bacillota;c__Bacilli;o__Lactobacillales;f__Lactobacillaceae;g__Ligilactobacillus	0	0.000460109	0	0.00142857	0.0791177	0.0194258	0.0413577	0.0252483	0	0.000709622	0.000520784	0	0	0.411174	0.000500154	0	0.0135446	0.0710723	0	0	0	0.0418585	0.00696379	0.000198373	0.000209336	0.00169119	0.0458686	0.0745516	0	0	0.00023007	0.000433416	0.0155172	0.000204918	0	0	0.00019305	8.43526e-05	0.000838399	0.0968933	0	0.0115363	0.0144259	0	0.00301272	0.672585	0	0.00980174	0.0943523
d__Bacteria;p__Bacillota;c__Bacilli;o__Lactobacillales;f__Lactobacillaceae;g__Limosilactobacillus	0.00345039	0	0	0	0.00274333	0	0.0179564	0.000336644	0	0	0.000520784	0	0.00501313	0.000378788	0.0011542	6.95169e-05	0	0.00498753	0	0	0	0.0010069	0.00328293	0.000396747	0.00115135	0	0	0.0059782	0.0120714	0	0.0115035	0	0.00193966	0.0385246	0.000218508	0	0	0	0	0.00351193	0	0.0171331	0.00134641	0	0	0.0198549	0	0.00211628	0.00874048
d__Bacteria;p__Bacillota;c__Bacilli;o__Lactobacillales;f__Lactobacillaceae;g__Liquorilactobacillus	0	0	0	0	0.000548667	0	0.000231696	0	0	0	0	0	0	0.000568182	0	0	0	0	0	0	0	0	0	0	0	0	0	0	0	0	0	0	0	0	0	0	0	0	0	0	0	0	0	0	0	0	0	0	0
d__Bacteria;p__Bacillota;c__Bacilli;o__Lactobacillales;f__Lactobacillaceae;g__Loigolactobacillus	0	0	0	0	0	0	0	0	0	0	0	0	0	0	0	0	0	0	0	0	0	0	0	0	0	0	0	0	0	0	0	0	0	0	0	0	0	0	0	0	0	0	0.000384689	0	0	0	0	0	0
d__Bacteria;p__Bacillota;c__Bacilli;o__Lactobacillales;f__Lactobacillaceae;g__Paucilactobacillus	0	0	0	0	0	0	0	0	0	0	9.4688e-05	0	0	0	0	0	0	0	0	0	0	0	0	0	0	0	0	0	0	0	0	0	0	0	0	0	0	0	0	0	0	0.000228441	0	0	0	0	0	0	0
d__Bacteria;p__Bacillota;c__Bacilli;o__Lactobacillales;f__Lactobacillaceae;g__Pediococcus	0	0	0	0	0.00142653	0	0.00104263	0.00235651	0	0.000141924	9.4688e-05	0	0.00131296	0.00454545	0	0	0.00217225	0	0	0	0	0.000287687	0.00149224	0.00813331	0.000732677	0	0.000639284	0.00293049	0	0	0.00414126	0.000325062	0.000646552	0.000136612	0	0	0	0	0	0.00261144	0	0.239749	0.00394307	0	0.000223164	0.000668194	0	0.0006683	0.00112057
d__Bacteria;p__Bacillota;c__Bacilli;o__Lactobacillales;f__Lactobacillaceae;g__Weissella	0.000460052	0.000276065	0	0.000142857	0	0	0.000347544	0	0	0	0.0418048	0	0.00023872	0	7.69468e-05	0	0	0	0	0	0.0344805	0.00525029	0.0693394	0.000198373	0.00502407	0.0027059	0	0	0.000251488	0	0.0379616	0.0132192	0	0	0.000327761	0	0	0.000168705	0	0.000270149	0	0.000342661	0.0185613	0	0	0.00143184	0	0.0618178	0
d__Bacteria;p__Bacillota;c__Bacilli;o__Lactobacillales;f__Streptococcaceae;g__Lactococcus	7.66754e-05	0.00377289	0.000269215	0.00185714	0.000438933	0	0	0.000841609	0	0	0.005918	0.00047805	0.00107424	0.00170455	0.00200062	0.00444908	0.00204447	0.000712504	0.00224409	0.000652813	0.00300702	0.00179804	0.00467569	0.00188455	0.00858279	0.0111618	0.00175803	0.000586098	0.000167659	0	0.0170252	0.00195037	0.000538793	0	0.000764777	0.00407799	0.00019305	0.00118094	0.000419199	0.00153084	0.000786859	0.000456882	0.000192345	0.000914286	0.000781076	0.000381825	6.15044e-05	0.00100245	0.0015688
d__Bacteria;p__Bacillota;c__Bacilli;o__Lactobacillales;f__Streptococcaceae;g__Okadaella	0	0	0	0	0	0	0	0	0	0	0.000568128	0	0	0.000568182	0	0.000625652	0.00140557	0	0	0	0	0.000143843	0	0.000396747	0	0	0	0	0	0	0	0	0	0	0	0.000254874	0	0.000168705	0	0.000180099	0	0	0	0	0	0.00133639	0	0	0
d__Bacteria;p__Bacillota;c__Bacilli;o__Lactobacillales;f__Streptococcaceae;g__Streptococcus	7.66754e-05	0.322076	0.000673038	0.011	0.00932733	0.012584	0.00776182	0.0180104	0.00667184	0.00567698	0.42193	0.138077	0.00608737	0.129924	0.231994	0.606743	0.0951955	0.0562879	0.0575695	0.00435208	0.69275	0.164845	0.613112	0.153839	0.00471007	0.136141	0.0361195	0.0355175	0.000167659	0.0162489	0.42747	0.49767	0.00280172	0	0.00655523	0.563273	0.0194015	0.0539857	0.0159296	0.0443944	0.010721	0.000342661	0.011733	0.0110857	0.0535595	0.195208	0.00676548	0.00456672	0.0127745
d__Bacteria;p__Bacillota;c__Clostridia;o__Eubacteriales;f__Caldicoprobacteraceae;g__Caldicoprobacter	0	0.000184043	0	0	0	0	0	0	0	0	0	0	0	0	0	0	0	0	0	0	0	0	0	0	0	0	0	0	0	0	0	0	0	0	0	0	0	0	0	0	0	0	0	0	0	0	0	0	0
d__Bacteria;p__Bacillota;c__Clostridia;o__Eubacteriales;f__Christensenellaceae;g__Beduinibacterium	0	0	0.000403823	0	0	0	0	0	0	0	0	0	0	0	0	0	0	0	0	0	0	0	0	0	0	0	0	0	0	0	0	0	0	0	0	0	0	0	0	0	0	0	0	0	0	0	0	0	0
d__Bacteria;p__Bacillota;c__Clostridia;o__Eubacteriales;f__Christensenellaceae;g__Christensenella	0	0.000368087	0	0	0	0	0	0	0	0	0.000189376	0	0	0	7.69468e-05	0	0	0	0	0	0	0	0	0	0	0	0	0	0	0	0	0	0	0	0.000218508	0	0	0	0	0.000180099	0	0	0	0	0	0	0.000123009	0.000222767	0
d__Bacteria;p__Bacillota;c__Clostridia;o__Eubacteriales;f__Christensenellaceae;g__Gehongia	0	0.00101224	0.0149414	0	0	0	0	0	0	0	0.000520784	0	0	0	0	0.000625652	0	0	0	0	0	0.000287687	0	0	0	0	0	0	0	0	0.00023007	0.0026005	0	0	0.000437015	0.000382312	0	0.000843526	0	0	0	0	0	0	0	0	0	0	0.00515464
d__Bacteria;p__Bacillota;c__Clostridia;o__Eubacteriales;f__Christensenellaceae;g__Luoshenia	0	0	0	0	0	0	0	0	0	0	9.4688e-05	0	0	0	0	0	0	0	0	0	0	0	0	0	0	0	0	0	0	0	0	0	0	0	0	0	0	0.000421763	0	0.000180099	0	0	0	0	0	0	0	0	0
d__Bacteria;p__Bacillota;c__Clostridia;o__Eubacteriales;f__Clostridiaceae;g__Alkaliphilus	0	0.00055213	0	0.000571429	0	0	0.0637164	0.00471301	0	0	0	0	0.000477441	0	7.69468e-05	0.000278067	0	0	0.000949422	0	0.000133645	0.000215765	0.000198965	0.000198373	0	0	0	0	0	0	0	0	0.000862069	0	0.000218508	0.000254874	0.00019305	0.000168705	0.304444	0.000630347	9.83574e-05	0	0	0.0008	0	0	0.000184513	0	0
d__Bacteria;p__Bacillota;c__Clostridia;o__Eubacteriales;f__Clostridiaceae;g__Butyricicoccus	0	0	0	0.00142857	0	0	0	0	0	0	9.4688e-05	0.003187	0	0	0.00169283	0.000208551	0	0	0	0	0	0.000359609	0.000497413	0	0	0	0	0.000820537	0	0.000251921	0.00218567	0	0	0	0.000437015	0.000127437	0	0.00286799	0	0.000180099	0.000295072	0.000228441	0.00144259	0.00171429	0	0	0	0	0.000448229
d__Bacteria;p__Bacillota;c__Clostridia;o__Eubacteriales;f__Clostridiaceae;g__Caloramator	0	0	0	0	0	0	0	0	0	0	0	0	0	0	0	0	0	0	0	0	0	0.000215765	0	0	0	0	0	0	0	0	0	0	0	0	0	0	0	0	0	0	0	0	0	0	0	0	0	0	0
d__Bacteria;p__Bacillota;c__Clostridia;o__Eubacteriales;f__Clostridiaceae;g__Clostridium	0.00299034	0.0553051	0.379459	0.0312857	0.0720948	0	0.0469184	0.0269315	0.00558573	0.0278172	0.0855033	0.000796749	0.126164	0.00700758	0.046899	0.0605492	0.00408893	0.000890631	0.0270154	0.0320966	0.0141664	0.0317175	0.0141265	0.111585	0.023027	0.0613902	0.00767141	0.0674012	0.167072	0.0108326	0.0167951	0.0460505	0.0304957	0	0.16541	0.0658851	0.00637066	0.0936314	0.00314399	0.0841963	0.00501623	0.0138207	0.0678977	0.00377143	0.010154	0.00353188	0.0534473	0.0165961	0.0884133
d__Bacteria;p__Bacillota;c__Clostridia;o__Eubacteriales;f__Clostridiaceae;g__Crassaminicella	0	0	0	0	0	0	0	0	0	0	0	0	0	0	7.69468e-05	0	0	0	0	0	0	0	0	0	0	0	0	0	0	0	0	0	0	0	0	0	0	0	0	0	0	0	0	0	0	0	0	0	0
d__Bacteria;p__Bacillota;c__Clostridia;o__Eubacteriales;f__Clostridiaceae;g__Falcatimonas	0	0	0	0	0	0	0	0	0	0	0	0	0	0	0	0	0	0	0	0	0	0	0	0	0	0	0	0	0	0	0	0	0	0	0	0	0	0.000168705	0.000628799	0	0	0	0	0	0	0	0	0	0
d__Bacteria;p__Bacillota;c__Clostridia;o__Eubacteriales;f__Clostridiaceae;g__Hathewaya	0	0	0	0	0	0	0	0	0	0	9.4688e-05	0.00119512	0	0	0	0	0	0	0	0	0	0	0	0	0	0	0	0.000234439	0	0	0	0	0	0	0	0	0	0	0	0	0	0	0	0	0	0	0	0	0
d__Bacteria;p__Bacillota;c__Clostridia;o__Eubacteriales;f__Clostridiaceae;g__Hungatella	0	0	0	0	0	0	0	0	0.00155159	0.000567698	0.000284064	0	0.00358081	0	0.000192367	0	0	0	0	0.000217604	0	0.000647296	0	0	0	0.000676476	0	0	0	0	0.00046014	0	0.000215517	0	0	0.00114694	0.000579151	0.00033741	0	0	0.000196715	0	0.00115407	0	0	0	0	0	0.000560287
d__Bacteria;p__Bacillota;c__Clostridia;o__Eubacteriales;f__Clostridiaceae;g__Lactonifactor	0	0	0	0	0	0	0	0	0	0	0	0	0	0	0	0	0	0	0	0.000217604	0	0	0	0	0	0	0	0	0	0	0	0	0	0	0	0	0	0	0	0	0	0	0	0	0	0	0	0	0.000224115
d__Bacteria;p__Bacillota;c__Clostridia;o__Eubacteriales;f__Clostridiaceae;g__Lutispora	0	0	0	0	0	0	0	0	0	0	0	0	0	0	0	0	0	0	0	0	0	0	0	0	0	0	0	0	0	0	0	0	0	0	0	0	0	0	0	0	0	0	0	0	0	0	0	0.000222767	0
d__Bacteria;p__Bacillota;c__Clostridia;o__Eubacteriales;f__Clostridiaceae;g__Massilioclostridium	0	0	0	0	0	0	0	0	0	0	0	0	0	0	0	0	0	0	0	0.000435208	0	0	0	0	0	0	0	0	0	0	0	0	0	0	0	0	0	0	0	0	0	0	0	0	0	0	0	0	0
d__Bacteria;p__Bacillota;c__Clostridia;o__Eubacteriales;f__Clostridiaceae;g__Paraclostridium	0.00230026	0	0	0.000285714	0.000219467	0	0	0	0	0	0	0	0.000954882	0	0.00484765	0.000347584	0.00472783	0.00106876	0.000258933	0.000652813	0.000133645	0	0	0.00119024	0.00125602	0	0.000319642	0.000234439	0.00117361	0.0012596	0	0	0.00355603	0	0	0	0.0003861	0.000843526	0	0	0	0	0.000673206	0	0.000446329	0	0.00209115	0.00189352	0.000672344
d__Bacteria;p__Bacillota;c__Clostridia;o__Eubacteriales;f__Clostridiaceae;g__Paramaledivibacter	0	0	0	0	0	0	0	0	0	0	0	0	0	0	0	0	0.000255558	0	0	0	0	0	0	0	0	0	0	0	0	0	0	0	0	0	0	0	0	0	0	0	0	0	0	0	0	0	0	0	0
d__Bacteria;p__Bacillota;c__Clostridia;o__Eubacteriales;f__Clostridiaceae;g__Sarcina	0	0	0	0	0	0	0	0	0	0	0	0	0	0	0.00011542	0	0	0	0	0	0	0	0	0	0	0	0	0	0	0	0	0	0	0	0	0	0	0	0	0	0	0	0	0	0	0	0	0	0
d__Bacteria;p__Bacillota;c__Clostridia;o__Eubacteriales;f__Clostridiaceae;g__Thermotalea	0	0	0.000269215	0	0	0	0	0	0	0	0	0	0	0	0	0.000278067	0	0	0	0	0	0	0	0	0	0	0	0	0	0	0	0	0	0	0	0	0	0.000168705	0	0	0	0	0	0	0	0	0	0	0
d__Bacteria;p__Bacillota;c__Clostridia;o__Eubacteriales;f__Defluviitaleaceae;g__Defluviitalea	0	0	0	0	0	0	0	0	0	0	0	0	0	0	0	0	0	0	0	0	0	0	0	0	0	0	0	0	0	0	0	0	0	0	0	0	0	0.000168705	0	0	0	0	0	0	0	0	0	0	0
d__Bacteria;p__Bacillota;c__Clostridia;o__Eubacteriales;f__Desulfocucumaceae;g__Desulfocucumis	0	0	0	0	0	0	0	0	0	0	0	0	0	0	0	0	0	0	0	0	0	0	0	0	0	0.000338238	0	0	0	0	0	0	0	0	0	0	0	0	0	0	0	0	0	0	0	0	0	0	0
d__Bacteria;p__Bacillota;c__Clostridia;o__Eubacteriales;f__Desulfotomaculaceae;g__Desulfotomaculum	0	0	0.000269215	0	0	0	0	0	0	0	0	0	0	0	0	0	0	0	0	0	0	0	0	0	0	0	0.00415535	0	0	0	0	0	0	0	0	0	0	0	0	0	0	0	0	0	0	0	0	0	0
d__Bacteria;p__Bacillota;c__Clostridia;o__Eubacteriales;f__Eubacteriaceae;g__Acetobacterium	0	0.000460109	0.000807646	0	0	0	0	0	0	0.00965087	0.000284064	0.0015935	0	0	0	0	0	0.000356252	0	0	0	0.000359609	0	0	0	0.00405885	0	0.00375103	0	0	0	0	0	0	0.00120179	0	0.00656371	0.000253058	0.0002096	0.00279154	0	0.00456882	0	0	0	0	0.000123009	0	0
d__Bacteria;p__Bacillota;c__Clostridia;o__Eubacteriales;f__Eubacteriaceae;g__Eubacterium	0	0.000828195	0.000269215	0.00114286	0.000219467	0	0	0.000673287	0.000310318	0.000851547	0.00203579	0	0	0	0.0183133	0.000347584	0	0.000534378	0.000517866	0.00174083	0	0.000287687	0	0	0.00115135	0.000338238	0	0.000234439	0	0.000503842	0.00023007	0.000758479	0	0	0.00185731	0.000254874	0.00125483	0.000927879	0	0.000720396	0.000983574	0.00102798	0.000480862	0	0.00223164	0	0.000123009	0	0
d__Bacteria;p__Bacillota;c__Clostridia;o__Eubacteriales;f__Eubacteriaceae;g__Garciella	0	0	0	0	0	0	0	0	0	0	0	0	0	0	0	0	0	0	0	0	0	0	0	0	0.000523341	0	0	0	0	0	0	0	0	0	0	0	0	0	0	0	0	0	0	0	0	0	0	0	0
d__Bacteria;p__Bacillota;c__Clostridia;o__Eubacteriales;f__Eubacteriaceae;g__Intestinibacillus	0	0	0	0	0	0	0	0.000336644	0	0	0	0	0	0	7.69468e-05	0.000139034	0	0	0	0	0	0	0	0	0	0	0	0	0	0	0	0	0	0	0	0	0	0	0	0	0	0	0	0	0	0	0.000123009	0	0
d__Bacteria;p__Bacillota;c__Clostridia;o__Eubacteriales;f__Eubacteriaceae;g__Pseudoramibacter	0	0	0	0	0	0	0	0	0	0.000283849	0	0	0	0	0.00011542	0.000139034	0	0	0	0	0	0	0	0	0	0	0	0	0	0	0	0	0	0	0	0	0	0	0	0	0	0	0	0	0	0	0	0	0
d__Bacteria;p__Bacillota;c__Clostridia;o__Eubacteriales;f__Eubacteriales Family XIII. Incertae Sedis;g__Anaerovorax	0	0	0	0	0	0	0	0	0	0	0	0	0	0	0	0	0	0	0	0	0	0	0	0	0	0	0	0	0	0	0	0	0	0	0	0	0	0	0	0	0	0	0	0	0	0	0	0	0
d__Bacteria;p__Bacillota;c__Clostridia;o__Eubacteriales;f__Eubacteriales Family XIII. Incertae Sedis;g__Congobacterium	0	0	0	0	0	0	0	0	0	0	0	0	0	0	0	0	0	0	0	0	0	0	0	0	0	0	0	0	0	0	0	0	0	0	0	0	0	0	0	0	0	0	0	0	0	0	0	0	0
d__Bacteria;p__Bacillota;c__Clostridia;o__Eubacteriales;f__Eubacteriales Family XIII. Incertae Sedis;g__Hominibacterium	0	0	0	0	0	0	0	0	0	0	0	0	0	0	0	0	0	0	0	0.000217604	0	0	0	0	0	0	0	0	0	0	0	0	0	0	0	0	0	0	0	0	0	0	0	0	0	0	0	0	0
d__Bacteria;p__Bacillota;c__Clostridia;o__Eubacteriales;f__Eubacteriales Family XIII. Incertae Sedis;g__Lentihominibacter	0	0.000920217	0	0	0	0	0.000463392	0	0	0	9.4688e-05	0	0.000358081	0	0.000807941	0	0	0	0	0.000217604	0	0.000143843	0	0	0	0	0	0.000234439	0	0	0	0	0	0	0	0	0	0.000168705	0	0	0	0	0	0	0	0	0	0	0.000224115
d__Bacteria;p__Bacillota;c__Clostridia;o__Eubacteriales;f__Eubacteriales Family XIII. Incertae Sedis;g__Mogibacterium	0	0.00055213	0	0	0	0	0	0	0	0	0.000189376	0.00015935	0	0	0	0.000139034	0	0	0	0.00054401	0.000133645	7.19217e-05	0.000298448	0.000198373	0.000314005	0	0	0	0	0	0	0	0	0	0.000109254	0.000127437	0.00164093	8.43526e-05	0.000943198	9.00495e-05	0	0.000228441	0	0	0.000223164	9.54563e-05	0.000123009	0.000556917	0.000560287
d__Bacteria;p__Bacillota;c__Clostridia;o__Eubacteriales;f__Eubacteriales Family XIII. Incertae Sedis;g__Sinanaerobacter	0	0	0	0.000285714	0	0	0	0	0	0	0	0	0	0	0	0	0	0	0	0	0	0	0	0	0	0	0	0	0	0	0	0	0	0	0	0	0	0	0	0	0	0	0	0	0	0	0	0	0
d__Bacteria;p__Bacillota;c__Clostridia;o__Eubacteriales;f__Eubacteriales Family XIII. Incertae Sedis;g__Zhenpiania	0	0	0	0	0	0	0	0	0	0	0	0	0	0	0	0	0	0	0	0	0	0	0	0	0	0	0	0	0	0	0	0	0	0	0	0	0	0	0	0	0	0	0	0	0	0	0	0	0
d__Bacteria;p__Bacillota;c__Clostridia;o__Eubacteriales;f__Feifaniaceae;g__Feifania	0	0	0	0	0	0	0	0	0	0	0	0	0	0	0	0.000139034	0	0	0	0	0	0	0	0	0	0	0	0	0	0	0	0	0	0	0	0	0	0.000168705	0	0	0	0	0	0	0	0	0	0	0
d__Bacteria;p__Bacillota;c__Clostridia;o__Eubacteriales;f__Heliobacteriaceae;g__Heliobacillus	0	0	0	0	0	0	0	0	0	0	0	0	0	0	0	0	0	0	0	0	0	0	0	0	0	0	0	0.000234439	0	0	0	0	0	0	0	0.000254874	0	0	0	0.000180099	0	0	0	0	0	0	0	0	0
d__Bacteria;p__Bacillota;c__Clostridia;o__Eubacteriales;f__Lachnospiraceae;g__Acetatifactor	0	0	0	0	0	0	0	0	0.000310318	0	0	0	0	0.000568182	0	0	0	0	0	0	0	0	0	0	0	0.000845594	0	0	0	0	0	0	0	0	0	0	0	0	0	0	0	0	0	0	0.000223164	0	0	0	0
d__Bacteria;p__Bacillota;c__Clostridia;o__Eubacteriales;f__Lachnospiraceae;g__Agathobacter	0	0	0	0.000428571	0	0	0	0	0	0	0	0	0	0	0	0.000139034	0	0	0	0	0	0.000143843	0	0	0	0	0	0	0	0	0	0	0	0	0	0	0	0.00143399	0	0.000180099	0.000196715	0.000228441	0	0	0	0	0	0	0
d__Bacteria;p__Bacillota;c__Clostridia;o__Eubacteriales;f__Lachnospiraceae;g__Anaerobium	0	0	0	0	0	0	0	0	0	0	0	0	0	0	0	0	0	0	0	0	0.000133645	0	0	0	0	0.000338238	0	0	0	0	0	0	0	0	0	0	0	0	0	0	0	0	0	0	0	0	0	0	0
d__Bacteria;p__Bacillota;c__Clostridia;o__Eubacteriales;f__Lachnospiraceae;g__Anaerobutyricum	0	0.000920217	0.000269215	0.00228571	0.000877867	0	0	0.00454469	0	0	0	0	0	0	0.00103878	0.000139034	0.00166113	0	0	0.00250245	0.000200468	0.0010069	0	0.00238048	0.00104668	0	0	0	0	0.00428266	0.00023007	0	0	0	0.000655523	0.000254874	0	0.000759173	0	0	0.00550802	0	0.0062512	0.00365714	0.00245481	0	0.00344425	0.000222767	0
d__Bacteria;p__Bacillota;c__Clostridia;o__Eubacteriales;f__Lachnospiraceae;g__Anaerocolumna	0	0	0	0	0	0	0	0	0	0	0.000189376	0	0.000358081	0	0.00034626	0.000278067	0	0	0	0.000652813	0.000334113	0.000503452	0	0	0	0	0	0	0	0	0.00046014	0	0	0	0.000218508	0	0	0.000168705	0	0.00153084	0.000590145	0	0	0	0	0	0	0	0.000448229
d__Bacteria;p__Bacillota;c__Clostridia;o__Eubacteriales;f__Lachnospiraceae;g__Anaeromicropila	0	0	0	0	0	0	0	0	0	0	0	0	0	0	7.69468e-05	0	0	0	0	0	0	0	0	0	0	0	0	0	0	0	0	0	0	0	0	0	0	0	0	0	0	0	0	0.000228571	0	0	0	0	0
d__Bacteria;p__Bacillota;c__Clostridia;o__Eubacteriales;f__Lachnospiraceae;g__Anaerosacchariphilus	0	0	0	0	0	0	0	0	0	0	9.4688e-05	0	0	0	0	0	0	0	0	0	0	0	0	0	0	0	0	0	0	0	0	0	0	0	0	0	0	0	0	0	0	0	0	0	0	0	0	0	0
d__Bacteria;p__Bacillota;c__Clostridia;o__Eubacteriales;f__Lachnospiraceae;g__Anaerosporobacter	0	0	0	0	0	0	0	0	0	0	0	0	0	0	0	0	0	0	0.000345244	0	0	0.000143843	0	0	0	0	0	0.000234439	0	0	0	0	0	0	0	0	0	0	0	0.000180099	0	0	0	0	0	0	0	0	0
d__Bacteria;p__Bacillota;c__Clostridia;o__Eubacteriales;f__Lachnospiraceae;g__Anaerostipes	0	0.000920217	0	0.0155714	0.000219467	0	0	0.00302979	0.00558573	0.00298041	0.000284064	0	0	0	0.000269314	0.000625652	0	0	0.00129467	0.000652813	0.00200468	0.000287687	0.000298448	0.000198373	0	0.00118383	0.000639284	0	0	0	0.00207063	0	0	0	0.000983284	0	0.000482625	0.000674821	0	0.000180099	0.00295072	0.000685323	0.000288517	0	0.000669493	0.000190913	0.000184513	0.00155937	0.00268938
d__Bacteria;p__Bacillota;c__Clostridia;o__Eubacteriales;f__Lachnospiraceae;g__Anaerotaenia	0	0	0	0	0	0	0	0	0	0	0	0	0	0	0	0	0	0	0	0	0	0.000143843	0	0	0	0	0	0	0	0	0	0	0	0	0	0	0	0	0	0	0	0	0.000192345	0	0.000223164	0	0	0	0.000224115
d__Bacteria;p__Bacillota;c__Clostridia;o__Eubacteriales;f__Lachnospiraceae;g__Anaerotignum	0	0	0	0	0	0	0	0	0	0	0	0	0	0	7.69468e-05	0	0	0	0	0	0.000334113	0	0	0	0	0	0	0	0	0	0.000345105	0.000216708	0	0	0.000218508	0	0	0	0	0	0.000196715	0	0.000192345	0	0	0	0.000676548	0	0.000224115
d__Bacteria;p__Bacillota;c__Clostridia;o__Eubacteriales;f__Lachnospiraceae;g__Bariatricus	0	0	0	0	0	0	0	0	0	0	0	0	0	0	0	0	0	0	0	0	0	0	0	0	0	0	0	0	0	0	0	0	0	0	0	0.000637186	0	0	0	0	0	0	0	0	0	0	0	0	0
d__Bacteria;p__Bacillota;c__Clostridia;o__Eubacteriales;f__Lachnospiraceae;g__Blautia	0.0152584	0.414374	0.335038	0.482143	0.175025	0.000122175	0.203197	0.365258	0.826377	0.271643	0.274927	0.160386	0.0774648	0.325568	0.197638	0.192006	0.472016	0.434093	0.589246	0.806659	0.198463	0.533444	0.188818	0.365305	0.407369	0.506342	0.3393	0.326691	0	0.327749	0.354193	0.324629	0.0272629	0.000409836	0.617284	0.215751	0.552124	0.529059	0.0869839	0.266276	0.896921	0.151799	0.537411	0.899771	0.330953	0.0544101	0.44646	0.386278	0.359592
d__Bacteria;p__Bacillota;c__Clostridia;o__Eubacteriales;f__Lachnospiraceae;g__Butyribacter	0	0	0	0	0	0	0	0	0	0	0	0	0	0	7.69468e-05	0	0	0	0	0	0	0	0	0	0	0	0	0	0	0	0	0	0	0	0	0	0	0	0	0	0	0	0	0.000342857	0	0	0	0	0
d__Bacteria;p__Bacillota;c__Clostridia;o__Eubacteriales;f__Lachnospiraceae;g__Butyrivibrio	0	0.000460109	0	0	0	0	0	0.000336644	0.000310318	0	0.000189376	0	0	0	0	0	0	0	0.000172622	0	0	0	0	0	0	0.000338238	0	0.000234439	0	0	0.00046014	0	0	0	0	0.000254874	0	0	0	0	0.000491787	0	0	0	0	0	0	0	0.000224115
d__Bacteria;p__Bacillota;c__Clostridia;o__Eubacteriales;f__Lachnospiraceae;g__Caecibacterium	0	0	0	0	0	0	0	0	0	0	0	0	0	0	0.00011542	0	0	0	0	0	0	0	0	0	0	0	0	0	0	0	0	0	0	0	0	0	0	0	0	0	0	0	0	0	0	0	0	0	0
d__Bacteria;p__Bacillota;c__Clostridia;o__Eubacteriales;f__Lachnospiraceae;g__Candidatus Epulonipiscium	0.00253029	0.00101224	0.000269215	0.001	0.0026336	0	0	0.00168322	0	0.000567698	0	0	0.00334209	0	0.0157356	0.00194647	0.0246614	0	0.00198515	0.00217604	0.000133645	0	0.000497413	0.0100179	0.00188403	0.000338238	0.00351606	0.000468878	0.000838293	0.00176345	0	0	0.00107759	0	0.00131105	0.00152925	0.0107143	0.00303669	0	0.000180099	9.83574e-05	0	0.000769379	0.000228571	0.00245481	0	0.00873362	0.00311873	0.00403407
d__Bacteria;p__Bacillota;c__Clostridia;o__Eubacteriales;f__Lachnospiraceae;g__Catonella	0	0.000184043	0	0	0	0	0	0	0	0	0	0	0	0	0	0	0	0	0	0	0.000133645	0	0.000298448	0	0	0	0	0	0	0	0	0	0	0	0	0	0	0	0	0	0	0	0.000192345	0	0	0	0	0	0
d__Bacteria;p__Bacillota;c__Clostridia;o__Eubacteriales;f__Lachnospiraceae;g__Coprococcus	0	0.00119628	0.00201911	0	0	0	0.000463392	0	0	0	0	0.00015935	0.000835522	0	0	0.000417101	0.000255558	0.000356252	0	0.000435208	0.000868694	0.00043153	0	0	0	0	0	0.000468878	0	0.000377881	0.00103532	0	0	0	0.000218508	0.000382312	0	0.0139182	0	0	0.00255729	0.0011422	0.000192345	0	0	0	0.000123009	0	0.0151277
d__Bacteria;p__Bacillota;c__Clostridia;o__Eubacteriales;f__Lachnospiraceae;g__Cuneatibacter	0	0	0	0	0	0	0	0	0.000465477	0	0	0	0	0	0	0	0	0	0	0	0	0.000143843	0	0	0	0	0.000319642	0	0	0	0.00023007	0	0	0	0	0.000637186	0	0	0	0	0	0	0	0	0	0	0	0	0
d__Bacteria;p__Bacillota;c__Clostridia;o__Eubacteriales;f__Lachnospiraceae;g__Diplocloster	0	0.000920217	0	0	0.000219467	0	0	0	0.000930954	0	9.4688e-05	0	0	0	0	0	0	0	0	0	0	0.000287687	0	0.000198373	0	0	0.000639284	0	0	0	0	0	0	0	0	0	0	0.000590468	0	0	0	0.000342661	0	0	0	0.000381825	0	0.0006683	0.000448229
d__Bacteria;p__Bacillota;c__Clostridia;o__Eubacteriales;f__Lachnospiraceae;g__Dorea	0.00690078	0.0218091	0.000807646	0.00342857	0.0006584	0	0	0.00622791	0.0456168	0.00496736	0.00104157	0.000717074	0.00023872	0	0.000538627	0.000834202	0.000511117	0	0.000949422	0.0103362	0.000868694	0.00618527	0.000198965	0.00803412	0.000837346	0.00659564	0	0	0	0.00314901	0.0085126	0.00108354	0	0	0.00732	0.00114694	0.0206564	0.0033741	0.0002096	0	0.00177043	0.000456882	0.0090402	0.00194286	0.000223164	0	0.000184513	0	0.00392201
d__Bacteria;p__Bacillota;c__Clostridia;o__Eubacteriales;f__Lachnospiraceae;g__Eisenbergiella	0	0.000368087	0.000403823	0	0	0	0	0	0	0	0	0	0	0	0	6.95169e-05	0	0	0	0	0.000133645	0	0	0	0.000418673	0	0	0	0	0	0	0	0	0	0.000109254	0	0	0	0.000419199	0.000180099	0	0	0	0	0	0	0	0.00033415	0
d__Bacteria;p__Bacillota;c__Clostridia;o__Eubacteriales;f__Lachnospiraceae;g__Enterocloster	0	0	0	0.000285714	0	0	0	0	0.000310318	0	0	0	0.00596801	0	0	0	0	0	0.000172622	0	0	0.000143843	0	0	0	0	0	0.000234439	0	0	0	0.000216708	0	0	0	0	0	0.000168705	0	0	0.000196715	0.000342661	0.000192345	0	0	0	0	0	0.000224115
d__Bacteria;p__Bacillota;c__Clostridia;o__Eubacteriales;f__Lachnospiraceae;g__Faecalicatena	0	0	0	0	0	0	0	0	0.000310318	0.000283849	0	0	0	0	7.69468e-05	0.000208551	0.000255558	0	0	0	0.000133645	0	0	0	0	0	0.000639284	0	0	0	0.00046014	0	0	0	0	0	0	0.00033741	0	0	0.000491787	0.000228441	0	0	0	0	0	0.000222767	0.000224115
d__Bacteria;p__Bacillota;c__Clostridia;o__Eubacteriales;f__Lachnospiraceae;g__Faecalimonas	0	0	0	0	0	0	0	0	0.0110163	0.000283849	0	0	0	0.000378788	0.000654047	0	0	0	0.0133782	0	0	0	0	0	0	0	0	0	0	0	0	0	0	0	0	0	0.000482625	0	0	0	0.00668831	0.000228441	0	0.0008	0.000892658	0	0.00110708	0	0
d__Bacteria;p__Bacillota;c__Clostridia;o__Eubacteriales;f__Lachnospiraceae;g__Fusicatenibacter	0	0	0	0.001	0	0	0	0	0	0	0	0	0	0	0	0	0	0	0	0	0	0.000575374	0.000198965	0	0.000314005	0	0.000319642	0	0	0.000503842	0	0	0	0	0	0	0	0.00033741	0	0	0.000590145	0	0.00115407	0	0	0	0	0	0
d__Bacteria;p__Bacillota;c__Clostridia;o__Eubacteriales;f__Lachnospiraceae;g__Fusimonas	0	0.000368087	0.000269215	0.000285714	0	0	0	0	0	0	0	0	0	0	0	0	0	0	0	0.000217604	0.000133645	0.000143843	0	0	0	0	0	0	0	0	0	0	0	0	0	0	0	0.00033741	0	0	0.000196715	0	0	0	0	0	0	0	0
d__Bacteria;p__Bacillota;c__Clostridia;o__Eubacteriales;f__Lachnospiraceae;g__Gluceribacter	0	0.000184043	0	0.000428571	0	0	0	0	0	0	0	0	0	0	0.000153894	0	0	0	0.000517866	0.000326406	0.000200468	0	0	0	0	0	0	0	0	0	0	0	0	0	0.000546269	0	0	0.000168705	0	0	0	0	0	0	0	0	0	0	0
d__Bacteria;p__Bacillota;c__Clostridia;o__Eubacteriales;f__Lachnospiraceae;g__Herbinix	0	0	0	0	0	0	0	0	0	0	0	0	0	0	0.000153894	0	0	0	0	0.000217604	0	0	0	0	0	0	0	0	0	0	0	0.000216708	0	0	0	0	0	0.000168705	0	0	0	0	0	0	0.00133899	0	0	0	0
d__Bacteria;p__Bacillota;c__Clostridia;o__Eubacteriales;f__Lachnospiraceae;g__Hespellia	0	0	0	0	0	0	0	0	0	0	0	0	0	0	0	0	0	0	0	0	0	0	0	0	0	0	0	0	0	0	0	0	0	0	0	0	0	0	0	0	0	0	0	0	0	0	0	0	0
d__Bacteria;p__Bacillota;c__Clostridia;o__Eubacteriales;f__Lachnospiraceae;g__Hominisplanchenecus	0	0	0	0	0	0	0	0	0	0	0	0	0	0	0	0	0	0	0	0	0.000200468	0	0	0	0	0	0.000639284	0	0	0	0	0	0	0	0	0	0	0	0	0	0	0	0	0	0	0	0	0	0
d__Bacteria;p__Bacillota;c__Clostridia;o__Eubacteriales;f__Lachnospiraceae;g__Johnsonella	0	0	0	0	0	0	0	0	0	0	0	0	0	0	0	0	0	0	0	0	0	0	0	0	0	0	0	0	0	0	0	0	0	0	0	0	0	0	0	0	0	0	0	0	0	0	0	0	0
d__Bacteria;p__Bacillota;c__Clostridia;o__Eubacteriales;f__Lachnospiraceae;g__Kineothrix	0	0.000920217	0	0.000571429	0.000438933	0	0	0.000673287	0	0.000851547	0.000757504	0.000398375	0.00023872	0.00340909	0.000307787	0.00132082	0.0024278	0	0	0	0.00761777	0.000863061	0.000895344	0.000198373	0	0.00101471	0.00159821	0.000468878	0	0	0.0019556	0.00130025	0.000215517	0	0	0.000764623	0.000675676	0.000168705	0.000314399	0.000180099	0	0.00331239	0	0	0.00167373	0	0	0.0013366	0
d__Bacteria;p__Bacillota;c__Clostridia;o__Eubacteriales;f__Lachnospiraceae;g__Konateibacter	0	0	0	0	0	0	0	0	0	0	0	0	0	0	0	0	0	0	0	0	0	0.000143843	0	0	0	0	0	0	0	0	0	0	0	0	0.000218508	0.000254874	0	0	0	0	0	0	0	0	0	0	0	0	0
d__Bacteria;p__Bacillota;c__Clostridia;o__Eubacteriales;f__Lachnospiraceae;g__Lachnoanaerobaculum	0	0	0	0	0	0	0	0	0.000310318	0	0	0	0	0	0.00011542	0	0	0	0.000690489	0	0	0	0.000198965	0	0	0	0	0	0	0	0	0	0	0	0	0	0.00019305	0	0.000943198	0	0	0	0	0	0	0	0	0	0
d__Bacteria;p__Bacillota;c__Clostridia;o__Eubacteriales;f__Lachnospiraceae;g__Lachnobacterium	0	0	0	0	0	0	0	0	0	0	0.000189376	0	0	0	0	0	0	0	0	0.000326406	0.000200468	0	0	0	0	0	0	0	0	0	0	0	0	0	0.000327761	0	0	0.00033741	0	0	0.000295072	0	0	0	0	0	0	0	0
d__Bacteria;p__Bacillota;c__Clostridia;o__Eubacteriales;f__Lachnospiraceae;g__Lachnoclostridium	0	0.000276065	0	0	0.00109733	0	0.000231696	0.00134657	0.00713732	0	0.000378752	0	0.0190976	0	0.00023084	0.000139034	0	0	0.107716	0.00054401	0.000133645	0.000359609	0	0.000198373	0	0.000676476	0.00127857	0.00164107	0	0	0.00023007	0	0	0	0.0014203	0.000382312	0.00164093	0.000421763	0.001048	0.00387213	0.00226222	0.000456882	0.000192345	0.000228571	0.000111582	0	0	0.00612609	0.000224115
d__Bacteria;p__Bacillota;c__Clostridia;o__Eubacteriales;f__Lachnospiraceae;g__Lachnospira	0	0.00055213	0	0.000571429	0	0	0	0.000336644	0	0	9.4688e-05	0	0	0	0.00126962	0	0	0	0.000172622	0	0.000133645	0.000503452	0	0.00059512	0	0.000338238	0	0	0	0	0.00046014	0	0	0	0	0	0	0.000843526	0	0	0	0	0.000192345	0	0.000781076	0	0	0.00033415	0.000224115
d__Bacteria;p__Bacillota;c__Clostridia;o__Eubacteriales;f__Lachnospiraceae;g__Lachnotalea	0	0	0	0	0	0	0	0	0	0	0	0	0	0	0	0	0	0	0	0	0	0	0	0	0	0	0	0	0	0	0	0	0	0	0	0	0	0.000168705	0	0	0	0	0	0	0	0	0	0	0
d__Bacteria;p__Bacillota;c__Clostridia;o__Eubacteriales;f__Lachnospiraceae;g__Lacrimispora	0.000230026	0.000920217	0.000269215	0.000857143	0	0	0.000231696	0.000673287	0.00387898	0	0.000378752	0	0.000716161	0	0.000153894	0.000417101	0.000255558	0	0	0.00152323	0	0.000359609	0.000298448	0.000198373	0	0	0.00127857	0.000234439	0	0	0	0	0	0	0.00120179	0	0.00173745	0.00143399	0	0	0.00147536	0.000228441	0.000673206	0.000571429	0.000446329	0	0.000676548	0	0.000896459
d__Bacteria;p__Bacillota;c__Clostridia;o__Eubacteriales;f__Lachnospiraceae;g__Luxibacter	0	0.000276065	0	0	0	0	0	0	0.000310318	0	0	0	0	0	0	0	0	0	0	0	0	0	0	0	0	0	0	0	0	0	0	0	0	0	0	0	0	0	0	0	0	0	0	0	0	0	0.000492035	0	0
d__Bacteria;p__Bacillota;c__Clostridia;o__Eubacteriales;f__Lachnospiraceae;g__Mediterraneibacter	0	0.00220852	0.00053843	0.000714286	0.0006584	0	0.00162187	0	0.00480993	0.000283849	0.000757504	0.00015935	0	0	0.000307787	0.000764685	0	0	0.000172622	0.00326406	0.000133645	0	0	0.00029756	0.000628009	0	0	0.000937756	0	0.000629802	0.000690211	0.000216708	0	0	0.00207582	0.000509749	0.0003861	0.00143399	0.0002096	0	0.00147536	0.000913764	0.000769379	0.000685714	0	0	0.000123009	0.000445534	0.00134469
d__Bacteria;p__Bacillota;c__Clostridia;o__Eubacteriales;f__Lachnospiraceae;g__Mobilitalea	0	0	0	0	0	0	0	0	0	0	0	0	0	0	0	0	0	0	0	0	0	0	0	0	0	0	0	0	0	0	0	0	0	0	0	0	0	0	0	0	0	0	0	0	0	0	0	0	0
d__Bacteria;p__Bacillota;c__Clostridia;o__Eubacteriales;f__Lachnospiraceae;g__Moryella	0	0	0	0	0	0	0	0	0.000465477	0	0	0	0	0	0	0	0	0	0	0	0	0	0	0	0	0	0	0	0	0	0	0	0	0	0	0	0	0	0	0	0.000196715	0	0	0	0	0	0	0	0
d__Bacteria;p__Bacillota;c__Clostridia;o__Eubacteriales;f__Lachnospiraceae;g__Muricomes	0	0	0	0	0.000438933	0	0	0	0.000310318	0	0	0.0003187	0	0	0.00011542	0	0	0	0	0.000217604	0.000133645	0	0	0	0	0.000507357	0	0	0	0	0.000805246	0	0	0	0.000546269	0.00152925	0.00019305	0	0	0	0.00118029	0	0	0	0	0	0	0	0
d__Bacteria;p__Bacillota;c__Clostridia;o__Eubacteriales;f__Lachnospiraceae;g__Oliverpabstia	0	0.000920217	0.00417284	0	0	0	0	0	0	0	0.000331408	0	0	0	0	0	0	0	0	0.000217604	0.000400936	0.00604143	0	0.00029756	0	0	0	0.00855703	0	0	0	0.00855997	0	0	0	0	0	0.00438633	0	0.0112562	0.000590145	0	0	0	0	0.00219549	0	0	0.00100852
d__Bacteria;p__Bacillota;c__Clostridia;o__Eubacteriales;f__Lachnospiraceae;g__Oribacterium	0	0	0	0	0	0	0	0	0	0	0	0	0	0	0.00023084	0	0	0	0	0	0	0	0	0	0	0	0	0	0	0	0	0	0	0	0	0	0	0.000168705	0	0	0	0	0	0	0	0	0	0	0.000448229
d__Bacteria;p__Bacillota;c__Clostridia;o__Eubacteriales;f__Lachnospiraceae;g__Pseudobutyrivibrio	0	0	0	0.000428571	0	0	0	0.000336644	0	0	0.000331408	0	0.00023872	0	0	0	0	0	0	0	0	0	0	0.000396747	0	0	0	0	0	0	0	0	0	0	0.000218508	0	0	0.000253058	0	0	0.000196715	0	0	0	0	0	0	0	0
d__Bacteria;p__Bacillota;c__Clostridia;o__Eubacteriales;f__Lachnospiraceae;g__Qiania	0	0.000184043	0	0	0	0	0	0	0	0	0	0	0	0	0	0	0	0	0.000517866	0.000217604	0.000200468	0	0	0.000198373	0	0	0	0	0	0	0	0	0	0	0	0	0	0	0	0	0.000590145	0	0.000192345	0	0	0	0	0	0
d__Bacteria;p__Bacillota;c__Clostridia;o__Eubacteriales;f__Lachnospiraceae;g__Robinsoniella	0	0.000368087	0	0	0	0	0	0	0.000465477	0	0.000189376	0	0	0	0	0.000278067	0	0	0.000345244	0.000761615	0	0	0	0	0	0	0.000319642	0	0	0	0	0	0.000323276	0	0	0	0	0.00033741	0	0	0.000196715	0	0	0	0	0	0.000123009	0.00033415	0
d__Bacteria;p__Bacillota;c__Clostridia;o__Eubacteriales;f__Lachnospiraceae;g__Roseburia	0	0.0012883	0.000269215	0.000714286	0.0003292	0	0.000695088	0.00218818	0.00170675	0.000283849	0.00331408	0	0	0	0.000923361	0.000139034	0	0	0.000345244	0.000217604	0.000400936	0.000863061	0.000198965	0	0.00146535	0.000845594	0	0.000351659	0	0.000377881	0.00103532	0.000216708	0	0	0.00404239	0.000509749	0.000482625	0.00522986	0	0.000270149	0.00108193	0.000571102	0.000577034	0.000228571	0.000223164	0	0.000123009	0.00111383	0.00179292
d__Bacteria;p__Bacillota;c__Clostridia;o__Eubacteriales;f__Lachnospiraceae;g__Schaedlerella	0	0	0	0	0	0	0	0	0	0	0	0	0	0	0.00011542	0	0	0	0.000172622	0	0.000200468	0	0	0	0	0	0	0	0	0	0	0	0	0	0	0	0	0	0	0	0	0	0	0	0	0	0	0	0
d__Bacteria;p__Bacillota;c__Clostridia;o__Eubacteriales;f__Lachnospiraceae;g__Sellimonas	0	0.000276065	0	0	0	0	0	0	0	0	0	0	0	0	0	0	0	0	0	0	0	0	0	0.000396747	0	0	0.000319642	0	0	0	0	0	0	0	0	0	0.00019305	0	0	0	0	0	0	0	0	0	0	0	0
d__Bacteria;p__Bacillota;c__Clostridia;o__Eubacteriales;f__Lachnospiraceae;g__Shuttleworthia	0	0.000184043	0	0	0	0	0	0.000336644	0	0	9.4688e-05	0	0	0	0	0	0	0	0	0	0.000200468	0.000359609	0	0	0	0	0	0	0	0	0	0	0	0	0.000218508	0	0.000579151	0	0	0	0.000491787	0	0	0	0	0	0	0	0.000224115
d__Bacteria;p__Bacillota;c__Clostridia;o__Eubacteriales;f__Lachnospiraceae;g__Syntrophococcus	0	0	0	0	0	0	0	0	0	0	0	0	0	0	0	0	0	0	0	0	0.000200468	0	0	0	0	0	0	0	0	0	0	0	0	0	0	0	0	0	0	0	0	0	0	0	0	0	0	0	0
d__Bacteria;p__Bacillota;c__Clostridia;o__Eubacteriales;f__Lachnospiraceae;g__Tyzzerella	0	0	0	0	0	0	0	0	0	0	0	0	0.000716161	0	0	0	0	0	0	0	0	0	0	0	0	0	0.000479463	0	0	0	0.00023007	0	0	0	0	0	0	0	0.0002096	0	0.000196715	0	0	0	0.000223164	0	0	0	0
d__Bacteria;p__Bacillota;c__Clostridia;o__Eubacteriales;f__Lachnospiraceae;g__Velocimicrobium	0	0.00055213	0	0	0	0	0	0.000336644	0	0	0	0	0	0	0	0.000139034	0	0.000356252	0	0	0	0.000143843	0	0	0	0	0	0	0	0	0	0	0	0	0	0	0	0	0	0	0	0	0.000192345	0	0	0	0	0	0
d__Bacteria;p__Bacillota;c__Clostridia;o__Eubacteriales;f__Lachnospiraceae;g__Waltera	0	0	0	0	0.000219467	0	0	0	0	0	9.4688e-05	0	0	0	0	0.000278067	0	0	0	0	0	0	0	0	0	0	0	0	0	0	0	0	0	0	0	0.000254874	0	0	0	0	0	0	0	0	0.000223164	0	0	0	0
d__Bacteria;p__Bacillota;c__Clostridia;o__Eubacteriales;f__Lachnospiraceae;g__Wansuia	0	0	0	0	0	0	0	0	0	0	0	0	0	0	3.84734e-05	0	0	0	0	0	0.000133645	0	0	0	0	0	0	0.00140663	0	0	0.000115035	0.000216708	0	0	0.000109254	0	0	0	0	0.000720396	0	0	0	0	0	0	0	0	0.000224115
d__Bacteria;p__Bacillota;c__Clostridia;o__Eubacteriales;f__Oscillospiraceae;g__Acetivibrio	0	0.000184043	0.00053843	0	0	0	0	0	0	0.000425773	0.00023672	0	0	0	0	0.000139034	0	0	0	0.000217604	0.000200468	0.000143843	0	0	0.000209336	0.000338238	0	0	0	0	0	0	0	0	0.000327761	0	0	0	0	0	0	0	0.000192345	0.000342857	0	0	0.000123009	0	0
d__Bacteria;p__Bacillota;c__Clostridia;o__Eubacteriales;f__Oscillospiraceae;g__Acutalibacter	0	0	0	0	0	0	0	0	0	0	0	0	0	0	0	0	0	0	0	0	0	0	0	0	0	0	0	0	0	0	0	0	0	0	0	0	0	0	0	0.000180099	0	0	0	0	0	0	0	0	0
d__Bacteria;p__Bacillota;c__Clostridia;o__Eubacteriales;f__Oscillospiraceae;g__Agathobaculum	0	0.000184043	0	0.000285714	0	0	0	0	0	0	9.4688e-05	0	0	0	7.69468e-05	0	0	0	0	0	0	0	0	0	0.000314005	0	0.000319642	0	0	0	0.00046014	0.000325062	0	0	0	0	0.00019305	0.000674821	0	0.000180099	0.000590145	0	0	0	0	0	0	0	0.000224115
d__Bacteria;p__Bacillota;c__Clostridia;o__Eubacteriales;f__Oscillospiraceae;g__Anaerobacterium	0	0.000368087	0	0	0	0	0	0	0	0	0	0	0	0	0	0	0	0	0	0	0	0	0	0	0	0	0	0.000234439	0	0	0	0	0	0	0	0	0	0	0	0	0	0	0	0	0	0	0	0	0
d__Bacteria;p__Bacillota;c__Clostridia;o__Eubacteriales;f__Oscillospiraceae;g__Anaerofilum	0	0.000184043	0	0	0	0	0	0.000336644	0	0	0	0	0	0	0	0	0	0	0	0	0	0	0	0	0	0	0	0	0	0	0	0	0	0	0	0	0	0	0	0	0	0	0	0	0	0	0	0	0
d__Bacteria;p__Bacillota;c__Clostridia;o__Eubacteriales;f__Oscillospiraceae;g__Anaeromassilibacillus	0	0	0.00134608	0.00428571	0.000438933	0	0	0	0	0.00283849	0.000378752	0	0	0.00208333	0	0.000139034	0	0	0	0.000979219	0.00106916	0.00172612	0	0.00138861	0	0	0	0.000703317	0	0	0	0	0	0	0.00120179	0	0	0.000759173	0	0.000630347	0	0	0	0	0	0	0	0	0.000224115
d__Bacteria;p__Bacillota;c__Clostridia;o__Eubacteriales;f__Oscillospiraceae;g__Anaerotruncus	0	0.000184043	0	0	0	0	0	0	0	0	0	0	0	0	0	0.000139034	0	0	0	0	0	0	0	0.000198373	0	0	0	0	0	0	0.000345105	0	0	0	0	0	0	0	0	0	0	0	0	0	0	0	0	0	0
d__Bacteria;p__Bacillota;c__Clostridia;o__Eubacteriales;f__Oscillospiraceae;g__Angelakisella	0	0	0	0	0	0	0.000231696	0	0	0	0	0	0.000358081	0	0	0	0	0	0	0	0	0	0	0.000198373	0	0	0	0.000234439	0	0	0	0	0	0	0	0	0	0	0	0	0	0	0	0	0	0	0	0	0
d__Bacteria;p__Bacillota;c__Clostridia;o__Eubacteriales;f__Oscillospiraceae;g__Caproicibacter	0	0	0	0	0	0	0	0	0	0	0	0	0	0	0.00011542	0	0	0	0	0	0	0	0	0	0.000104668	0	0	0	0	0.000881723	0	0	0	0	0	0	0	0.000253058	0	0	0	0	0	0	0	0	0	0	0
d__Bacteria;p__Bacillota;c__Clostridia;o__Eubacteriales;f__Oscillospiraceae;g__Caproiciproducens	0	0	0	0	0	0	0	0.00100993	0	0	0	0	0	0	0	0	0	0	0	0	0	0	0	0	0	0	0	0	0	0	0	0	0	0	0.000109254	0.000254874	0	0.000168705	0	0.000180099	0	0	0	0	0	0	0	0	0.000224115
d__Bacteria;p__Bacillota;c__Clostridia;o__Eubacteriales;f__Oscillospiraceae;g__Congzhengia	0	0.000184043	0	0	0	0	0	0	0	0	0	0	0	0	7.69468e-05	0	0	0	0	0	0	0	0	0	0	0	0	0	0	0	0	0	0.000215517	0	0	0	0	0	0	0	0	0	0	0	0	0	0.000615044	0	0
d__Bacteria;p__Bacillota;c__Clostridia;o__Eubacteriales;f__Oscillospiraceae;g__Dysosmobacter	0	0	0	0	0	0	0	0	0	0	0	0	0	0	0	0.000139034	0	0	0	0	0	0	0	0	0	0	0	0	0	0	0.00023007	0	0	0	0	0	0	0	0	0.000180099	0	0	0	0	0	0	0	0	0
d__Bacteria;p__Bacillota;c__Clostridia;o__Eubacteriales;f__Oscillospiraceae;g__Ercella	0	0.00671759	0.00915332	0.000285714	0	0	0.00127433	0.000673287	0	0	0.0177067	0	0.000835522	0.000378788	0.000269314	0.00549183	0	0	0	0.00054401	0	0.000143843	0.000198965	0	0	0.00118383	0.000319642	0.00187551	0	0	0.000805246	0.000975187	0.000215517	0.00068306	0.00273134	0.00242131	0.0003861	0.00210881	0.000314399	0.000720396	0	0.000342661	0.000480862	0.00102857	0.000223164	0	0.000676548	0	0.000896459
d__Bacteria;p__Bacillota;c__Clostridia;o__Eubacteriales;f__Oscillospiraceae;g__Ethanoligenens	0	0.000184043	0	0	0	0	0	0.000336644	0	0	0	0	0	0	0	0	0	0	0	0	0	0	0	0	0	0	0	0	0	0	0	0	0	0	0	0.000254874	0	0	0	0	0	0	0	0	0	0	0	0	0
d__Bacteria;p__Bacillota;c__Clostridia;o__Eubacteriales;f__Oscillospiraceae;g__Faecalibacterium	0	0.0309193	0.0419976	0.00414286	0.0256776	0	0.000926784	0.101666	0	0	0.0749929	0	0.00835522	0	0.00538627	0.00910671	0.00127779	0.000178126	0	0.00489609	0.00253926	0.0673907	0.00248707	0.0549494	0.0226083	0.0101471	0	0.193061	0	0.0012596	0.0150696	0.012244	0.0100216	0	0.0690484	0.0112145	0	0.119022	0	0.152814	0	0.0669332	0.0955953	0.000457143	0.0107119	0.0144139	0.0645796	0	0.0327208
d__Bacteria;p__Bacillota;c__Clostridia;o__Eubacteriales;f__Oscillospiraceae;g__Flavonifractor	0	0	0	0	0	0	0	0	0	0	0	0	0	0	0	0	0	0	0	0	0	0	0	0	0	0	0	0.000234439	0	0	0	0	0	0	0	0	0	0	0	0	0	0	0	0	0	0	0	0	0
d__Bacteria;p__Bacillota;c__Clostridia;o__Eubacteriales;f__Oscillospiraceae;g__Fournierella	0	0.0055213	0.0235563	0	0	0	0.00162187	0.000841609	0	0	0.00222517	0	0	0	0	0.0070212	0	0	0	0.0105538	0.000133645	0.00546605	0.000198965	0.00505852	0.0046054	0	0	0.00785371	0	0	0.00161049	0.00476758	0	0	0.00469791	0.00790111	0	0.00632644	0	0.00486267	0	0	0.00721293	0	0.000446329	0	0.000123009	0	0.000448229
d__Bacteria;p__Bacillota;c__Clostridia;o__Eubacteriales;f__Oscillospiraceae;g__Gorbachella	0	0.000184043	0.00282676	0	0	0	0	0.000841609	0	0	0.000378752	0	0	0	0	0.000139034	0	0	0	0.00206724	0	0.00345224	0.00208914	0.000793493	0.000732677	0	0	0.00140663	0	0	0.00023007	0.000216708	0	0	0.000437015	0.00229387	0	0.00396457	0	0.000540297	0	0	0.00125024	0	0	0.00181367	0.00184513	0	0
d__Bacteria;p__Bacillota;c__Clostridia;o__Eubacteriales;f__Oscillospiraceae;g__Harryflintia	0	0	0.000807646	0	0	0	0	0	0	0	0	0	0	0	0	0	0	0	0	0	0	0	0	0	0	0	0	0	0	0	0	0	0	0	0	0	0	0.000168705	0	0	0	0	0	0	0	0	0	0	0
d__Bacteria;p__Bacillota;c__Clostridia;o__Eubacteriales;f__Oscillospiraceae;g__Hydrogenoanaerobacterium	0	0	0	0	0	0	0	0	0	0	0	0	0.00023872	0	0	0	0	0	0	0	0	0	0	0	0	0	0	0	0	0	0	0	0	0	0	0	0	0	0	0	0	0	0	0	0	0	0	0	0
d__Bacteria;p__Bacillota;c__Clostridia;o__Eubacteriales;f__Oscillospiraceae;g__Lawsonibacter	0	0	0	0	0	0	0	0	0	0	0	0	0	0	0	0.000139034	0	0	0	0	0	0	0	0	0	0	0	0	0	0	0	0	0	0	0.000218508	0	0	0	0	0	0	0	0	0	0	0	0	0	0.00459435
d__Bacteria;p__Bacillota;c__Clostridia;o__Eubacteriales;f__Oscillospiraceae;g__Mageeibacillus	0	0	0	0	0	0	0	0	0.000620636	0.000283849	0	0	0.00190976	0	7.69468e-05	0.000208551	0	0	0	0	0	0	0	0	0.000314005	0	0	0	0	0	0.00023007	0	0	0	0.000437015	0	0	0	0	0	0	0	0.000192345	0	0	0	0	0	0
d__Bacteria;p__Bacillota;c__Clostridia;o__Eubacteriales;f__Oscillospiraceae;g__Marasmitruncus	0	0	0	0	0	0	0	0	0	0	0	0	0	0	0	0	0	0	0	0.000217604	0	0	0	0	0.000942014	0	0	0	0	0	0	0	0	0	0	0	0	0	0	0	0	0	0	0	0	0	0.000307522	0	0
d__Bacteria;p__Bacillota;c__Clostridia;o__Eubacteriales;f__Oscillospiraceae;g__Massiliimalia	0	0	0	0	0	0	0	0	0	0	0	0	0	0	0.00023084	0	0	0	0	0	0	0	0	0	0	0	0	0	0	0	0	0	0	0	0	0	0	0	0	0	0	0	0	0	0	0	0	0	0
d__Bacteria;p__Bacillota;c__Clostridia;o__Eubacteriales;f__Oscillospiraceae;g__Monoglobus	0	0	0	0	0	0	0	0	0	0	0	0	0.00023872	0	0	0	0	0	0	0	0	0	0	0	0	0	0	0	0	0	0	0	0	0	0	0	0	0	0	0	0	0	0	0	0	0	0	0	0
d__Bacteria;p__Bacillota;c__Clostridia;o__Eubacteriales;f__Oscillospiraceae;g__Neglectibacter	0	0	0	0	0	0	0	0	0	0	0	0	0	0	0	0	0	0	0	0	0	0.000143843	0	0	0	0	0	0	0	0	0	0	0	0	0	0	0	0	0	0.000180099	0	0	0	0	0	0	0	0	0
d__Bacteria;p__Bacillota;c__Clostridia;o__Eubacteriales;f__Oscillospiraceae;g__Neobittarella	0	0	0	0	0	0	0	0	0	0	0	0	0	0	0	0	0	0	0	0	0	0	0	0	0	0	0	0	0	0	0	0	0	0	0	0	0	0	0	0.000180099	0	0	0	0	0	0	0	0	0
d__Bacteria;p__Bacillota;c__Clostridia;o__Eubacteriales;f__Oscillospiraceae;g__Oscillibacter	0	0	0	0	0.000219467	0	0	0	0	0	0	0	0	0	0	0.000208551	0	0	0	0	0	0	0	0	0	0	0	0	0	0	0	0	0	0	0	0	0	0	0	0.000180099	0	0	0	0	0	0	0	0	0
d__Bacteria;p__Bacillota;c__Clostridia;o__Eubacteriales;f__Oscillospiraceae;g__Oscillospira	0	0.000460109	0.000269215	0	0	0	0	0	0	0	0.000189376	0	0	0	0	0.00291971	0	0	0	0.000217604	0	0	0	0	0	0	0	0.000586098	0	0	0	0	0	0	0.00120179	0.002039	0	0	0.0011528	0	0	0	0	0	0	0	0	0	0
d__Bacteria;p__Bacillota;c__Clostridia;o__Eubacteriales;f__Oscillospiraceae;g__Papillibacter	0	0	0	0	0	0	0	0	0	0	0	0	0	0	0	0	0	0	0	0	0	0	0	0	0	0	0	0	0	0	0	0	0	0	0	0.000254874	0	0	0	0	0	0	0	0	0	0	0	0	0
d__Bacteria;p__Bacillota;c__Clostridia;o__Eubacteriales;f__Oscillospiraceae;g__Petroclostridium	0	0	0	0	0	0	0	0	0	0	9.4688e-05	0	0	0	0.000153894	0.000139034	0	0	0	0	0	0	0	0	0	0	0	0	0	0	0	0.000758479	0	0	0	0	0	0	0	0	0	0	0.000192345	0.000228571	0	0	0	0	0
d__Bacteria;p__Bacillota;c__Clostridia;o__Eubacteriales;f__Oscillospiraceae;g__Provencibacterium	0	0	0	0	0	0	0	0	0	0	0	0	0	0	0	0	0	0	0	0.000217604	0	0.000143843	0	0	0	0	0	0	0	0	0	0	0	0	0.000327761	0	0	0	0	0	0	0	0	0	0	0	0	0	0
d__Bacteria;p__Bacillota;c__Clostridia;o__Eubacteriales;f__Oscillospiraceae;g__Pseudoflavonifractor	0	0.000184043	0	0	0	0	0	0	0	0	0.000142032	0	0.000477441	0	0	0.000417101	0	0	0	0	0	0	0	0	0	0	0	0	0	0	0	0.000325062	0	0	0	0	0	0	0	0	0	0	0	0	0	0	0	0	0.000224115
d__Bacteria;p__Bacillota;c__Clostridia;o__Eubacteriales;f__Oscillospiraceae;g__Pseudoruminococcus	0	0	0	0	0	0	0	0	0	0	9.4688e-05	0	0	0	0	0	0	0	0	0	0	0	0	0	0	0	0	0	0	0	0	0	0	0	0.000218508	0	0	0	0	0	0	0	0	0	0	0	0	0	0
d__Bacteria;p__Bacillota;c__Clostridia;o__Eubacteriales;f__Oscillospiraceae;g__Pygmaiobacter	0	0	0	0	0	0	0	0	0	0	0	0	0.000716161	0	0	0.000139034	0	0	0	0	0	0	0	0	0	0	0	0	0	0	0	0	0	0	0	0	0	0.000168705	0	0.000270149	0	0	0	0	0	0	0	0	0
d__Bacteria;p__Bacillota;c__Clostridia;o__Eubacteriales;f__Oscillospiraceae;g__Qingrenia	0	0	0	0	0	0	0	0	0	0.000283849	9.4688e-05	0	0	0	0	0	0	0	0	0	0	0	0	0	0	0	0	0	0	0	0	0	0	0	0	0	0.00019305	0	0	0	0	0	0	0	0	0	0	0	0
d__Bacteria;p__Bacillota;c__Clostridia;o__Eubacteriales;f__Oscillospiraceae;g__Ructibacterium	0	0	0.00053843	0	0	0	0	0	0	0	9.4688e-05	0	0	0	0	0	0	0	0	0	0	0	0	0.000198373	0	0	0	0	0	0	0	0	0	0	0	0	0	0	0	0	0	0	0	0	0	0	0	0	0
d__Bacteria;p__Bacillota;c__Clostridia;o__Eubacteriales;f__Oscillospiraceae;g__Ruminiclostridium	0	0	0	0	0	0	0	0	0	0	0	0	0.000358081	0	0	0.000139034	0	0	0	0	0	0	0	0	0	0	0	0	0	0	0	0	0	0	0	0	0	0.000168705	0	0	0	0	0	0	0	0	0	0	0
d__Bacteria;p__Bacillota;c__Clostridia;o__Eubacteriales;f__Oscillospiraceae;g__Ruminococcoides	0	0	0.00215372	0	0	0	0	0	0	0	0.000994224	0	0	0	0	0	0	0	0	0	0	0	0	0	0	0	0	0	0	0	0	0	0	0	0.000983284	0	0	0.000506116	0	0	0	0	0	0	0	0	0	0	0
d__Bacteria;p__Bacillota;c__Clostridia;o__Eubacteriales;f__Oscillospiraceae;g__Ruminococcus	0.000153351	0.00966228	0.0117109	0.129714	0.0307253	0	0.00139018	0.0038714	0.0144298	0.103037	0.0214468	0.00183252	0.0011936	0.0494318	0.00577101	0.00820299	0.00332226	0.00979694	0.003884	0.0252421	0.0198463	0.052359	0.00994827	0.0152747	0.00115135	0.0115001	0.00335624	0.0448951	0	0.000251921	0.00920281	0.00368404	0.00150862	0	0.0159511	0.00943036	0.00916988	0.0133277	0.0023056	0.065466	0.0245894	0.00731011	0.000865551	0.0365714	0.00714126	0.00238641	0.00289071	0.00924482	0.00795607
d__Bacteria;p__Bacillota;c__Clostridia;o__Eubacteriales;f__Oscillospiraceae;g__Ruthenibacterium	0	0.000644152	0.00188451	0.00585714	0.00142653	0	0.000115848	0.00117825	0	0.000425773	0	0	0.107663	0	0.00023084	6.95169e-05	0	0	0	0	0	0.000143843	0	0.000198373	0	0	0	0.000937756	0	0	0.00023007	0	0.000646552	0	0.00251284	0.000254874	0	0.00033741	0.000314399	0	0	0.000456882	0.000192345	0	0	0	0.000492035	0	0.000112057
d__Bacteria;p__Bacillota;c__Clostridia;o__Eubacteriales;f__Oscillospiraceae;g__Saccharofermentans	0	0	0.000269215	0	0	0	0	0	0	0	0	0	0	0	0	0	0	0	0	0	0	0	0	0	0	0	0	0	0	0	0	0	0	0	0	0	0	0	0	0	0	0	0	0	0	0	0	0	0
d__Bacteria;p__Bacillota;c__Clostridia;o__Eubacteriales;f__Oscillospiraceae;g__Scatolibacter	0	0	0.00121147	0	0	0	0	0	0	0	0	0	0	0	0	0	0	0	0	0	0	0.000359609	0	0	0.000209336	0	0	0.000586098	0	0	0	0	0	0	0	0.000254874	0	0.000253058	0	0	0	0	0	0	0	0	0	0	0
d__Bacteria;p__Bacillota;c__Clostridia;o__Eubacteriales;f__Oscillospiraceae;g__Sporobacter	0	0	0	0	0	0	0	0	0	0	0	0	0	0	0	0	0	0	0	0	0	0	0	0	0	0	0	0	0	0	0	0	0	0	0	0	0	0.000168705	0	0	0	0	0	0	0	0	0	0	0
d__Bacteria;p__Bacillota;c__Clostridia;o__Eubacteriales;f__Oscillospiraceae;g__Subdoligranulum	0	0.000368087	0.000673038	0	0.000219467	0	0	0	0	0	0.000142032	0	0.000596801	0	0	0.000486618	0	0	0	0.00163203	0	0.00158228	0	0.000694307	0	0	0	0.00152385	0	0	0	0.000216708	0.000215517	0	0.000655523	0.000509749	0	0	0	0.000450248	0	0	0	0	0	0	0	0	0
d__Bacteria;p__Bacillota;c__Clostridia;o__Eubacteriales;f__Oscillospiraceae;g__Vescimonas	0	0	0.000269215	0	0	0	0	0	0	0	0	0	0	0	0	0	0	0	0	0	0	0	0	0	0	0	0	0	0	0	0	0	0	0	0.00131105	0	0	0	0	0	0	0	0	0	0	0	0	0	0.00302555
d__Bacteria;p__Bacillota;c__Clostridia;o__Eubacteriales;f__Oscillospiraceae;g__Zongyangia	0	0	0	0	0	0	0	0	0	0	0	0	0	0	0	0	0.000255558	0	0	0	0	0	0	0	0	0	0	0	0	0	0	0	0	0	0	0	0	0	0	0	0	0	0	0	0	0	0	0	0
d__Bacteria;p__Bacillota;c__Clostridia;o__Eubacteriales;f__Peptococcaceae;g__Dehalobacterium	0	0	0	0	0	0	0.000347544	0	0	0	0	0	0	0	0	0	0	0	0	0	0	0	0	0	0	0	0	0	0	0	0	0	0	0	0	0	0	0	0	0	0	0	0	0	0	0	0	0	0
d__Bacteria;p__Bacillota;c__Clostridia;o__Eubacteriales;f__Peptococcaceae;g__Desulfofalx	0	0	0	0	0	0	0	0	0	0	9.4688e-05	0	0	0	0	0	0	0	0	0	0	0	0	0	0	0	0	0	0	0	0	0	0	0	0	0	0	0	0	0	0	0	0	0	0	0	0	0	0
d__Bacteria;p__Bacillota;c__Clostridia;o__Eubacteriales;f__Peptococcaceae;g__Desulforamulus	0	0	0	0	0	0	0	0	0	0	0	0	0	0	0	0.000139034	0	0	0	0	0	0	0	0	0	0	0	0	0	0	0	0	0	0	0	0	0	0	0	0	0	0	0	0	0	0	0	0	0
d__Bacteria;p__Bacillota;c__Clostridia;o__Eubacteriales;f__Peptococcaceae;g__Phosphitispora	0	0	0	0	0	0	0.000347544	0	0	0	0	0	0	0	0	0	0	0	0	0	0	0	0	0	0	0	0	0	0	0	0	0	0	0	0	0	0	0	0	0	0	0	0	0	0	0	0	0	0
d__Bacteria;p__Bacillota;c__Clostridia;o__Eubacteriales;f__Peptostreptococcaceae;g__Clostridioides	0	0.000184043	0	0.000571429	0	0	0	0.000336644	0	0	0	0	0.000477441	0	0.000307787	0	0	0	0	0	0	0	0	0.000198373	0.000209336	0	0	0	0	0.000503842	0	0	0	0	0	0.000254874	0.00019305	0	0	0	0	0	0	0	0.000223164	0	0.00159911	0.000556917	0.000336172
d__Bacteria;p__Bacillota;c__Clostridia;o__Eubacteriales;f__Peptostreptococcaceae;g__Criibacterium	0	0	0	0	0	0	0.000347544	0	0	0	0	0	0	0	0	0	0	0	0	0	0	0	0	0	0	0	0	0	0	0	0	0	0	0	0	0	0	0	0	0	0	0	0	0	0	0	0	0	0
d__Bacteria;p__Bacillota;c__Clostridia;o__Eubacteriales;f__Peptostreptococcaceae;g__Filifactor	0	0	0	0.000428571	0	0	0	0.000336644	0	0	9.4688e-05	0	0	0	0.00023084	0	0.000255558	0	0.000431555	0.000217604	0.000200468	0.000215765	0	0.000396747	0.000314005	0	0	0	0	0	0.00023007	0	0	0	0.00131105	0	0	0.000506116	0	0	0	0	0.000192345	0.000571429	0	0	0.00147611	0	0
d__Bacteria;p__Bacillota;c__Clostridia;o__Eubacteriales;f__Peptostreptococcaceae;g__Intestinibacter	0	0	0.000269215	0.00214286	0.0006584	0	0	0.00286147	0	0	0	0	0.00202912	0	0.00396276	0.000486618	0	0	0	0	0	0	9.94827e-05	0.000198373	0.000209336	0	0.00159821	0	0.00234722	0.0192719	0	0.000216708	0	0	0.000218508	0.000637186	0	0.000168705	0	0	0	0	0	0	0	0	0	0	0.00280143
d__Bacteria;p__Bacillota;c__Clostridia;o__Eubacteriales;f__Peptostreptococcaceae;g__Paeniclostridium	0	0	0.000403823	0.000285714	0	0	0	0	0	0	9.4688e-05	0	0	0	0.000884888	0	0.000255558	0	0.000431555	0	0	0	0	0	0	0	0	0	0	0.000377881	0	0.000216708	0	0	0	0	0	0.000168705	0	0	0	0	0	0	0.000334747	0	0.000676548	0	0.000448229
d__Bacteria;p__Bacillota;c__Clostridia;o__Eubacteriales;f__Peptostreptococcaceae;g__Peptacetobacter	0	0	0	0	0	0	0	0	0	0	0	0	0	0	7.69468e-05	0	0	0	0	0	0	0	0	0	0	0	0	0	0.000167659	0	0	0	0	0	0	0	0	0	0	0	0	0	0	0	0	0	0	0	0
d__Bacteria;p__Bacillota;c__Clostridia;o__Eubacteriales;f__Peptostreptococcaceae;g__Peptoanaerobacter	0	0	0	0	0	0	0	0	0	0	0	0	0	0	0	0	0	0	0	0	0	0	0	0	0	0	0	0	0	0	0	0	0	0	0	0	0	0	0	0	0	0	0.000192345	0	0	0	0	0	0
d__Bacteria;p__Bacillota;c__Clostridia;o__Eubacteriales;f__Peptostreptococcaceae;g__Peptostreptococcus	0	0.000460109	0.00215372	0.000285714	0	0.000244349	0.00220111	0.000504965	0	0	0.000520784	0	0.0011936	0	0.000577101	0.000625652	0.000255558	0	0	0	0.000334113	0.00043153	0	0.000793493	0.000628009	0.000338238	0	0	0	0	0.000920281	0.000108354	0.000215517	0	0.00131105	0.0010195	9.65251e-05	0.0017714	0.000419199	9.00495e-05	0.000196715	0	0.000384689	0.000571429	0.000334747	0	0	0.000445534	0.00324966
d__Bacteria;p__Bacillota;c__Clostridia;o__Eubacteriales;f__Peptostreptococcaceae;g__Proteocatella	0	0	0	0	0	0	0	0	0	0	0	0	0	0	0	0	0	0	0	0	0	0	0	0	0	0	0	0	0	0	0	0	0	0	0	0	0	0	0	0	0	0	0	0	0	0	0	0	0
d__Bacteria;p__Bacillota;c__Clostridia;o__Eubacteriales;f__Peptostreptococcaceae;g__Romboutsia	0.00161018	0.00257661	0.000942253	0.00371429	0.0106441	0	0	0.00589126	0	0.000283849	0	0.000717074	0.00143232	0	0.0268159	0.00312826	0.0443394	0.00213751	0.00267564	0.00761615	0.00026729	0	0.000198965	0.018052	0.00471007	0.000338238	0	0	0	0.00188941	0	0.000216708	0.00215517	0	0.00163881	0.00497005	0.01361	0.00388022	0	0	0.000196715	0	0.00288517	0.000114286	0.00535595	0	0.0209115	0.00835375	0.00773196
d__Bacteria;p__Bacillota;c__Clostridia;o__Eubacteriales;f__Peptostreptococcaceae;g__Sporacetigenium	0	0	0	0	0	0	0	0	0	0	0	0	0	0	0	0	0.00166113	0	0	0	0	0	0	0	0	0	0	0	0	0	0	0	0	0	0	0	0	0	0	0	0	0	0	0	0	0	0	0	0
d__Bacteria;p__Bacillota;c__Clostridia;o__Eubacteriales;f__Peptostreptococcaceae;g__Tepidibacter	0.478378	0.0205208	0.0123839	0.0488571	0.044442	0	0.000695088	0.0425854	0.00496509	0.013199	0.00071016	0.00748944	0.0553831	0.000189394	0.2253	0.0216893	0.276003	0.012647	0.080183	0.0408008	0.00387571	0.00323648	0.002885	0.126165	0.0398786	0.00947066	0.019658	0.00140663	0.00117361	0.0777176	0.000920281	0.00541771	0.040625	0	0.0173714	0.023321	0.107529	0.05407	0.000314399	0.00324178	0.00147536	0.000342661	0.0310637	0.00137143	0.0253292	0.000190913	0.329233	0.0774115	0.0647692
d__Bacteria;p__Bacillota;c__Clostridia;o__Eubacteriales;f__Peptostreptococcaceae;g__Terrisporobacter	0	0.000368087	0	0	0.000877867	0	0	0.00269315	0	0	0	0.00015935	0.00023872	0	0.00296245	0.000556135	0.000638896	0.000356252	0.000690489	0	0.000133645	0	0.000198965	0.00128943	0.000732677	0	0.000479463	0	0.000754464	0.000629802	0	0	0.00247845	0	0	0.000254874	0.00019305	0.000253058	0	0	0	0	0.000577034	0	0.000892658	0	0.00116858	0.00289597	0
d__Bacteria;p__Bacillota;c__Clostridia;o__Eubacteriales;f__Proteinivoraceae;g__Alkalicella	0	0	0	0	0	0	0	0	0	0	0	0	0.00023872	0	0	0	0	0	0	0	0	0	0	0	0	0	0	0	0	0	0	0	0	0	0	0	0	0	0	0	0	0	0	0	0	0	0	0	0
d__Bacteria;p__Bacillota;c__Clostridia;o__Eubacteriales;f__Vallitaleaceae;g__Vallitalea	0	0	0	0	0	0	0	0	0	0	0	0	0	0	7.69468e-05	0	0	0	0	0	0	0	0	0	0	0	0	0	0	0	0	0	0	0	0	0	0	0	0	0	0	0	0	0	0	0	0	0	0
d__Bacteria;p__Bacillota;c__Clostridia;o__Eubacteriales;f__Xylanivirgaceae;g__Xylanivirga	0	0	0	0	0	0	0	0	0	0	0	0	0	0	0	0	0	0	0	0	0	0	0	0	0	0	0	0	0	0	0	0	0	0	0	0	0	0	0	0	0	0	0	0	0	0	0	0	0
d__Bacteria;p__Bacillota;c__Clostridia;o__Natranaerobiales;f__Natranaerobiaceae;g__Natranaerobaculum	0	0	0	0	0	0	0.000231696	0	0	0	0	0	0	0	0	0	0	0	0	0	0	0	0	0	0	0	0	0	0	0	0	0	0	0	0	0	0	0.00033741	0	0	0	0	0	0	0	0	0	0	0
d__Bacteria;p__Bacillota;c__Clostridia;o__Thermoanaerobacterales;f__Thermoanaerobacteraceae;g__Thermanaeromonas	0	0	0	0	0	0	0	0	0	0	0	0	0	0	0.00011542	0	0	0	0	0	0	0	0	0	0	0	0	0	0	0	0	0	0	0	0	0	0	0	0	0	0	0	0	0	0	0	0	0	0
d__Bacteria;p__Bacillota;c__Clostridia;o__Thermoanaerobacterales;f__Thermoanaerobacteraceae;g__Thermoanaerobacter	0	0	0	0	0	0	0	0	0	0	0	0	0	0	0	0	0	0	0	0	0	0	0	0	0	0	0	0	0	0	0	0	0	0	0	0	0	0	0	0	0	0	0	0	0	0	0	0	0.000224115
d__Bacteria;p__Bacillota;c__Erysipelotrichia;o__Erysipelotrichales;f__Coprobacillaceae;g__Eggerthia	0	0.000276065	0	0	0	0	0	0	0	0	0	0	0	0	7.69468e-05	0	0	0	0	0	0	0	0	0	0	0	0	0	0	0	0	0	0	0	0	0	0	0	0	0	0	0	0	0	0	0	0	0	0
d__Bacteria;p__Bacillota;c__Erysipelotrichia;o__Erysipelotrichales;f__Coprobacillaceae;g__Kandleria	0	0	0	0	0	0	0	0	0	0	0	0	0	0	7.69468e-05	0	0	0	0.000172622	0	0	0	0	0	0	0	0	0	0	0	0	0	0	0	0.000218508	0	0.00019305	0	0	0	0	0	0	0	0	0	0	0	0
d__Bacteria;p__Bacillota;c__Erysipelotrichia;o__Erysipelotrichales;f__Coprobacillaceae;g__Thomasclavelia	0	0	0	0	0	0	0	0	0	0	0	0	0	0	0	0	0	0	0	0	0	0	0	0	0	0	0	0	0	0.000755763	0	0	0	0	0	0	0	0	0.0002096	0	0	0	0	0	0	0	0	0	0
d__Bacteria;p__Bacillota;c__Erysipelotrichia;o__Erysipelotrichales;f__Erysipelotrichaceae;g__Faecalibacillus	0	0	0	0	0	0	0	0	0	0	0	0	0	0	0	0	0	0	0	0	0	0	0	0	0	0	0	0	0	0.000629802	0	0	0	0	0	0	0	0	0	0	0	0	0	0	0	0	0	0	0
d__Bacteria;p__Bacillota;c__Erysipelotrichia;o__Erysipelotrichales;f__Erysipelotrichaceae;g__Holdemania	0	0	0	0	0	0	0	0	0	0	0	0	0	0	0	0	0	0	0	0	0	0	0	0	0	0	0	0	0	0	0	0	0	0	0	0	0	0	0	0	0	0	0	0	0	0	0	0	0
d__Bacteria;p__Bacillota;c__Erysipelotrichia;o__Erysipelotrichales;f__Erysipelotrichaceae;g__Solobacterium	0	0.000368087	0	0.000857143	0	0	0	0.000336644	0	0	0	0	0.00011936	0	0	0	0	0	0.00172622	0.000108802	0	0	0	0	0	0.000169119	0	0	0	0.0639879	0.000345105	0.000108354	0	0	0.000218508	0	0.00019305	0	0.0002096	0	0.000196715	0	0	0	0	9.54563e-05	0	0.0006683	0
d__Bacteria;p__Bacillota;c__Erysipelotrichia;o__Erysipelotrichales;f__Turicibacteraceae;g__Turicibacter	0	0	0	0	0	0	0	0	0	0	0	0	0	0	0	0	0	0	0	0	0	0	0	0	0	0	0	0	0	0.000251921	0	0	0	0	0	0	0	0	0	0	0	0	0	0	0	0	0	0	0
d__Bacteria;p__Bacillota;c__Negativicutes;o__Acidaminococcales;f__Acidaminococcaceae;g__Acidaminococcus	0	0	0	0	0	0	0	0	0	0	0	0	0	0	0	0	0	0	0	0	0	0	0	0	0	0	0	0	0	0	0	0	0	0	0	0	0	0	0	0.000270149	0	0	0	0	0	0	0	0	0
d__Bacteria;p__Bacillota;c__Negativicutes;o__Acidaminococcales;f__Acidaminococcaceae;g__Phascolarctobacterium	0	0	0	0	0	0	0.000463392	0.000168322	0	0	9.4688e-05	0.00207155	0	0	0.00011542	0	0	0	0.0299499	0	0	0	0	0.00059512	0	0	0	0.00386825	0	0	0	0	0	0	0.000218508	0	0.000289575	0	0.00880319	0.00423233	0.000295072	0	0	0	0	0	0.000184513	0	0
d__Bacteria;p__Bacillota;c__Negativicutes;o__Selenomonadales;f__Selenomonadaceae;g__Megamonas	0	0	0	0	0	0	0	0	0	0	0	0	0.00023872	0	0	0	0	0	0	0	0	0	0	0	0	0	0	0	0	0	0	0	0	0	0	0	0	0	0	0	0	0	0	0	0	0	0	0	0
d__Bacteria;p__Bacillota;c__Negativicutes;o__Selenomonadales;f__Selenomonadaceae;g__Schwartzia	0	0	0	0	0	0	0	0	0	0	0	0	0	0	0	0	0	0	0	0	0	0	0	0	0	0	0	0	0	0	0	0	0	0	0.000327761	0	0	0	0	0	0	0	0	0	0	0	0	0	0
d__Bacteria;p__Bacillota;c__Negativicutes;o__Selenomonadales;f__Selenomonadaceae;g__Selenomonas	0	0.000184043	0.00578813	0	0	0	0	0	0	0	0.000994224	0.000398375	0.00023872	0	0	0.000347584	0	0	0.000172622	0.000217604	0	0	0.00149224	0	0	0.000338238	0.000958926	0.000468878	0	0	0	0	0	0.000273224	0.00262209	0	0	0.00134964	0.027772	0.000450248	0	0	0	0	0.000669493	0	0	0.000556917	0
d__Bacteria;p__Bacillota;c__Negativicutes;o__Selenomonadales;f__Sporomusaceae;g__Sporomusa	0	0	0	0	0	0	0	0	0	0	0	0	0	0	0	0	0	0	0	0	0	0	0	0	0	0	0	0	0	0	0	0	0	0	0	0	0	0.000253058	0	0	0	0	0	0	0	0	0	0	0
d__Bacteria;p__Bacillota;c__Negativicutes;o__Veillonellales;f__Veillonellaceae;g__Anaeroglobus	0	0	0	0	0	0	0	0	0	0	0	0	0	0	0	0	0	0	0	0	0	0	0	0	0	0	0	0	0	0	0	0	0	0	0	0	0	0	0	0	0	0	0	0	0	0	0	0.000222767	0
d__Bacteria;p__Bacillota;c__Negativicutes;o__Veillonellales;f__Veillonellaceae;g__Dialister	0	0	0	0	0	0	0	0	0	0	9.4688e-05	0	0	0	0	0	0	0	0	0	0	0	0	0.00614957	0.000314005	0.000676476	0	0.000351659	0	0	0	0	0	0	0	0	0	0	0.0002096	0	0	0	0	0	0	0	0	0	0
d__Bacteria;p__Bacillota;c__Negativicutes;o__Veillonellales;f__Veillonellaceae;g__Lucifera	0	0	0	0.0264286	0.000877867	0	0	0	0	0	0	0.00015935	0.00023872	0	0	0.000139034	0	0	0.00138098	0.00141443	6.68226e-05	0	0.000795862	0.000198373	0.0300398	0.0718755	0	0.000468878	0	0	0	0	0	0.000546448	0.000437015	0.000254874	0	0	0.0542863	0.00171094	0	0.00319817	0	0	0.00133899	0.00076365	0	0.00167075	0.000560287
d__Bacteria;p__Bacillota;c__Negativicutes;o__Veillonellales;f__Veillonellaceae;g__Megasphaera	0	0	0	0	0	0	0	0	0	0	0	0	0	0	0	0	0	0	0	0	0	0	0	0	0	0	0	0	0	0	0	0	0	0	0	0	0	0	0	0	0	0	0	0	0	0	0	0	0
d__Bacteria;p__Bacillota;c__Negativicutes;o__Veillonellales;f__Veillonellaceae;g__Veillonella	0	0.000184043	0	0	0.000109733	0	0	0	0	0	0.000189376	0.0003187	0	0	0	0	0	0	0	0	0	0	0	0	0	0	0	0.00011722	0	0	0.00023007	0	0	0.000136612	0	0	0.000289575	0	0.0028296	0	0	0	0	0	0	0	0	0.000222767	0.000448229
d__Bacteria;p__Bacillota;c__Tissierellia;o__Tissierellales;f__Peptoniphilaceae;g__Anaerococcus	0	0.000184043	0	0	0	0	0.0026645	0.00218818	0	0	0	0	0.0017904	0	0.00034626	0.000208551	0	0	0.000517866	0	0	0	0	0.000495933	0	0	0	0	0	0	0	0	0	0	0.000109254	0.000637186	0	0	0.0537623	0.000180099	0	0	0.000480862	0	0.000334747	0	0	0.00033415	0.000448229
d__Bacteria;p__Bacillota;c__Tissierellia;o__Tissierellales;f__Peptoniphilaceae;g__Finegoldia	0	0	0	0	0	0	0	0	0	0	0	0	0	0	0	0	0	0	0	0	0	0	0	0	0	0	0	0	0	0	0	0	0	0	0	0	0	0	0.00262	0	0	0	0	0	0	0	0	0	0
d__Bacteria;p__Bacillota;c__Tissierellia;o__Tissierellales;f__Peptoniphilaceae;g__Khoudiadiopia	0	0	0	0	0	0	0.000231696	0	0	0	0	0	0	0	0	0	0	0	0	0	0	0	0	0	0	0	0	0	0	0	0	0	0	0	0	0	0	0	0	0	0	0	0	0	0	0	0	0	0
d__Bacteria;p__Bacillota;c__Tissierellia;o__Tissierellales;f__Peptoniphilaceae;g__Parvimonas	0	0	0	0	0	0	0	0	0	0	0	0	0	0	0	0	0	0	0	0	0	0	0	0	0	0.000338238	0	0	0	0	0	0.000216708	0	0	0.000437015	0	0	0.00033741	0.0002096	0	0	0	0	0	0.000223164	0	0	0	0
d__Bacteria;p__Bacillota;c__Tissierellia;o__Tissierellales;f__Peptoniphilaceae;g__Peptoniphilus	0	0	0	0	0	0	0.00139018	0	0	0	0	0	0	0	0	0	0	0	0	0	0	0	0	0	0	0	0	0	0	0	0	0	0	0	0	0	0	0.000168705	0.00387759	0	0	0	0	0	0	0	0	0	0
d__Bacteria;p__Bacillota;c__Tissierellia;o__Tissierellales;f__Sporanaerobacteraceae;g__Anaerosalibacter	0	0	0	0	0	0	0	0	0	0	0	0	0	0	0	0	0	0	0	0	0	0	0	0	0	0	0	0	0	0	0	0	0	0	0	0	0	0	0.000314399	0	0	0	0	0	0	0	0	0	0
d__Bacteria;p__Bacillota;c__Tissierellia;o__Tissierellales;f__Tepidimicrobiaceae;g__Tepidimicrobium	0	0	0	0	0	0	0	0	0	0	0	0	0	0	0	0	0	0	0	0	0	0	0	0	0	0	0	0	0	0	0	0	0	0	0	0	0	0	0.000838399	0	0	0	0	0	0	0	0	0	0
d__Bacteria;p__Bacillota;c__Tissierellia;o__Tissierellales;f__Thermohalobacteraceae;g__Brassicibacter	0	0	0	0	0	0	0	0	0	0	0	0	0	0	0	0	0	0.000356252	0	0	0	0	0	0	0	0	0	0	0	0	0	0	0	0	0	0	0.00019305	0	0	0	0	0	0	0	0	0	0	0	0
d__Bacteria;p__Bacillota;c__Tissierellia;o__Tissierellales;f__Tissierellaceae;g__Tissierella	0	0.000184043	0	0	0	0	0	0	0	0	0	0	0	0	0	0	0	0	0	0	0	0	0	0	0	0	0	0	0	0	0	0	0	0	0	0	0	0	0	0	0	0	0	0	0	0	0	0	0
d__Bacteria;p__Bacteroidota;c__Bacteroidia;o__Bacteroidales;f__Bacteroidaceae;g__Bacteroides	0	0.00055213	0.0148068	0	0.00406013	0	0.000115848	0.0053863	0	0.000283849	0.000757504	0	0.223323	0.000757576	0.00234688	0.00410149	0	0	8.63111e-05	0.000326406	0.000334113	0	0	0.000793493	0.00209336	0	0	0.0153558	0	0	0.00138042	0.000216708	0.00140086	0.00259563	0.00109254	0.00739136	0.000965251	0.00033741	0.002096	0.0300765	0	0.0133638	0	0	0.0658335	0	0.000246018	0	0.00481847
d__Bacteria;p__Bacteroidota;c__Bacteroidia;o__Bacteroidales;f__Bacteroidaceae;g__Phocaeicola	0	0.000184043	0.000269215	0.000285714	0.0085592	0	0.00208526	0.00185154	0	0.000283849	0.000662816	0	0.010265	0	0	0.000695169	0	0.000356252	8.63111e-05	0.000326406	0.00026729	0	0	0.000396747	0.00125602	0.000338238	0	0.0171141	0	0	0	0.000325062	0	0.000136612	0.000327761	0.000764623	0	0.000674821	0.0210648	0.0335885	9.83574e-05	0.00274129	0.000769379	0	0.00245481	0	0	0.000891067	0.00504258
d__Bacteria;p__Bacteroidota;c__Bacteroidia;o__Bacteroidales;f__Prevotellaceae;g__Hoylesella	0	0.000184043	0.000807646	0	0	0	0	0	0	0	4.7344e-05	0	0	0	7.69468e-05	0	0	0	0	0	0	0	0	0.000198373	0.00408206	0	0	0	0	0	0.00046014	0.00130025	0	0	0.00087403	0	0	0	0.00440159	0.000450248	0	0.000228441	9.61723e-05	0	0	0	0.00098407	0	0.0123263
d__Bacteria;p__Bacteroidota;c__Bacteroidia;o__Bacteroidales;f__Prevotellaceae;g__Paraprevotella	0	0	0	0	0	0	0	0	0	0	0	0	0	0	0	0	0	0	0	0	0	0	0	0	0	0	0	0	0	0	0	0	0	0	0	0	0	0	0	0	0	0	0	0	0	0	0	0	0
d__Bacteria;p__Bacteroidota;c__Bacteroidia;o__Bacteroidales;f__Prevotellaceae;g__Prevotella	0	0.000184043	0	0	0	0	0	0.000336644	0	0	0	0	0	0	0	0	0	0	0	0	0	0	0	0.000198373	0.00115135	0	0	0	0	0	0.00023007	0.00530935	0	0	0.000218508	0	0	0	0.001048	0.00117064	0	0	0	0	0	0	0	0	0.00201703
d__Bacteria;p__Bacteroidota;c__Bacteroidia;o__Bacteroidales;f__Rikenellaceae;g__Alistipes	0	0	0	0	0.000219467	0	0	0	0	0	0	0	0	0	0	0	0	0	0	0	0	0	0	0	0	0	0	0	0	0	0	0	0	0	0	0	0	0	0	0	0	0	0	0	0	0	0	0	0
d__Bacteria;p__Bacteroidota;c__Bacteroidia;o__Bacteroidales;f__Tannerellaceae;g__Parabacteroides	0	0	0	0	0	0	0	0.000336644	0	0	0	0	0.000477441	0	0	0	0	0	0	0	0	0	0	0	0	0	0	0.000234439	0	0	0	0	0	0	0	0	0	0	0	0	0	0.00411194	0	0	0	0	0.000123009	0	0
d__Bacteria;p__Bacteroidota;c__Bacteroidia;o__Bacteroidales;f__Tannerellaceae;g__Tannerella	0	0	0	0	0	0	0	0	0	0	0	0	0	0	0	0	0	0	0	0	0	0	0	0	0	0	0	0.00105498	0	0	0	0	0	0	0	0	0	0	0	0.00216119	0	0	0	0	0	0	0	0	0
d__Bacteria;p__Bacteroidota;c__Cytophagia;o__Cytophagales;f__Flexibacteraceae;g__Flexibacter	0	0	0	0	0	0	0.00139018	0	0	0	0	0	0	0	0	0	0	0	0	0	0	0	0	0	0	0	0	0	0	0	0	0	0	0	0	0	0	0	0	0	0	0	0	0	0	0	0	0	0
d__Bacteria;p__Bacteroidota;c__Cytophagia;o__Cytophagales;f__Marivirgaceae;g__Marivirga	0	0	0	0	0	0	0	0	0	0	0	0	0	0	0	0	0	0	0.000345244	0	0	0	0	0	0	0	0	0.000234439	0	0	0	0	0	0	0	0	0	0	0	0	0	0	0	0	0	0	0	0	0
d__Bacteria;p__Bacteroidota;c__Cytophagia;o__Cytophagales;f__Thermonemataceae;g__Thermonema	0	0	0	0	0	0	0	0	0	0	0	0	0	0	0	0	0	0	0	0	0	0	0	0	0	0	0	0	0	0	0	0	0	0	0	0	0	0	0	0	0	0	0	0	0	0	0	0	0
d__Bacteria;p__Bacteroidota;c__Flavobacteriia;o__Flavobacteriales;f__Flavobacteriaceae;g__Bizionia	0	0	0	0	0	0	0	0	0	0	0	0	0	0	0	0	0	0	0	0	0	0	0	0	0	0	0	0.000234439	0	0	0	0	0	0	0	0	0	0	0	0	0	0	0	0	0	0	0	0	0
d__Bacteria;p__Bacteroidota;c__Flavobacteriia;o__Flavobacteriales;f__Flavobacteriaceae;g__Capnocytophaga	0	0	0	0	0	0	0	0	0	0	0	0	0	0	0	0	0	0	0	0	0	0	0	0	0	0	0	0	0	0	0	0	0	0	0	0	0	0	0	0	0	0.000228441	0	0	0	0	0	0	0
d__Bacteria;p__Bacteroidota;c__Flavobacteriia;o__Flavobacteriales;f__Flavobacteriaceae;g__Flavobacterium	0	0	0	0	0	0	0	0	0	0.000283849	0	0	0	0.000378788	0	0	0	0	0	0	0	0	0	0	0	0	0	0	0	0	0	0	0	0	0	0	0	0	0	0	0	0	0	0	0	0	0	0	0
d__Bacteria;p__Bacteroidota;c__Flavobacteriia;o__Flavobacteriales;f__Flavobacteriaceae;g__Lutibacter	0	0	0	0	0	0	0	0	0	0	0	0	0	0	0	0	0	0	0	0	0	0	0	0.00238048	0	0	0	0	0	0	0	0	0	0	0	0	0	0	0.0011528	0.000900495	0	0	0	0	0	0	0	0	0
d__Bacteria;p__Bacteroidota;c__Flavobacteriia;o__Flavobacteriales;f__Flavobacteriaceae;g__Maribacter	0	0	0	0	0	0	0	0	0	0	0	0	0	0	0	0	0	0	0	0	0	0	0	0	0	0	0	0	0	0	0.00023007	0	0	0	0	0	0	0	0	0	0	0	0	0	0	0	0	0	0
d__Bacteria;p__Bacteroidota;c__Flavobacteriia;o__Flavobacteriales;f__Schleiferiaceae;g__Thermaurantimonas	0	0	0	0	0	0	0	0	0	0	0	0	0	0	0	0	0	0	0	0	0	0	0	0	0	0	0	0	0	0	0	0	0	0	0	0.000254874	0	0	0	0	0	0	0	0	0	0	0	0	0
d__Bacteria;p__Bacteroidota;c__Flavobacteriia;o__Flavobacteriales;f__Weeksellaceae;g__Chryseobacterium	0	0	0	0	0	0	0	0	0	0	0	0	0	0	0	0	0	0	0	0	0	0	0	0	0	0	0	0	0	0	0	0	0	0	0	0	0	0	0	0	0	0	0	0	0	0	0	0	0
d__Bacteria;p__Bacteroidota;c__Flavobacteriia;o__Flavobacteriales;f__Weeksellaceae;g__Empedobacter	0	0	0	0	0	0	0	0	0	0	0	0	0.00023872	0	0	0	0	0	0	0	0	0	0	0	0	0	0	0	0	0	0	0	0.0210129	0	0	0	0	0	0	0	0	0	0	0	0	0	0	0	0
d__Bacteria;p__Bacteroidota;c__Flavobacteriia;o__Flavobacteriales;f__Weeksellaceae;g__Riemerella	0	0	0	0	0.00482827	0	0	0	0	0	0	0	0	0	0	0	0	0	0	0	0	0	0	0	0	0	0	0.000468878	0	0	0	0.000541771	0	0	0	0	0	0	0	0.00117064	0	0	0	0	0	0	0	0	0
d__Bacteria;p__Bacteroidota;c__Flavobacteriia;o__Flavobacteriales;f__Weeksellaceae;g__Wautersiella	0	0	0	0	0	0	0	0	0	0	0	0	0	0	0	0	0	0	0	0	0	0	0	0	0	0	0	0	0	0	0	0	0.000215517	0	0	0	0	0	0	0	0	0	0	0	0	0	0	0	0
d__Bacteria;p__Bacteroidota;c__Sphingobacteriia;o__Sphingobacteriales;f__Sphingobacteriaceae;g__Olivibacter	0	0	0.000269215	0	0	0	0	0.000168322	0	0	0.000378752	0	0	0	0	0.000139034	0	0	0	0	6.68226e-05	0	0	0	0	0	0	0	0	0	0.00103532	0	0	0	0	0	0	0	0	0	0	0	0	0	0	0	0	0	0.000112057
d__Bacteria;p__Bacteroidota;c__Sphingobacteriia;o__Sphingobacteriales;f__Sphingobacteriaceae;g__Pedobacter	0	0.00147235	0.000134608	0	0.0006584	0	0	0.00100993	0	0	0.000378752	0	0.000716161	0	0	0.000486618	0	0	0	0	6.68226e-05	0	0	0	0.000418673	0	0	0.00234439	0	0	0.00172553	0.000433416	0	0	0.000327761	0.00127437	0	0.00244623	0	0.00225124	0	0	0	0	0	0	0	0	0.00302555
d__Bacteria;p__Bacteroidota;c__Sphingobacteriia;o__Sphingobacteriales;f__Sphingobacteriaceae;g__Sphingobacterium	0	0	0	0	0	0	0	0	0	0.0316492	0	0	0	0	0	0	0	0	0	0	0	0	0	0	0	0	0	0.000468878	0	0	0	0	0	0	0	0	0	0	0	0	0	0.000228441	0	0	0	0	0	0	0
d__Bacteria;p__Balneolota;c__Balneolia;o__Balneolales;f__Balneolaceae;g__Balneola	0	0	0	0	0	0	0	0	0	0	0	0	0.0011936	0	0	0	0	0	0	0	0	0	0	0	0	0	0	0	0	0	0	0	0	0	0	0	0	0	0	0	0	0	0	0	0	0	0	0	0
d__Bacteria;p__Campylobacterota;c__Epsilonproteobacteria;o__Campylobacterales;f__Campylobacteraceae;g__Campylobacter	0	0	0.000807646	0	0	0	0	0	0	0	0	0	0	0	0	0	0	0	0	0	0	0	0	0	0	0	0	0	0	0	0	0	0	0	0	0	0	0	0	0	0	0	0	0	0	0	0	0	0
d__Bacteria;p__Campylobacterota;c__Epsilonproteobacteria;o__Campylobacterales;f__Helicobacteraceae;g__Helicobacter	0	0	0	0	0	0	0	0	0	0	0	0	0	0	0	0	0	0	0	0	0	0	0	0	0	0	0	0.000586098	0	0	0	0	0	0	0	0	0	0	0	0	0	0	0.000192345	0	0	0	0	0	0
d__Bacteria;p__Campylobacterota;c__Epsilonproteobacteria;o__Campylobacterales;f__Hydrogenimonaceae;g__Hydrogenimonas	0	0	0	0	0	0	0	0	0	0	0	0	0	0	0	0	0	0	0	0.000217604	0	0	0	0	0	0	0	0	0	0	0	0	0	0	0	0	0	0	0	0	0	0	0	0	0	0	0	0	0
d__Bacteria;p__Chloroflexota;c__Anaerolineae;o__Anaerolineales;f__Anaerolineaceae;g__Flexilinea	0	0	0	0	0	0	0	0	0	0	0	0	0	0	0	0	0	0	0.000172622	0	0	0	0	0	0	0	0	0	0	0	0	0	0	0	0	0	0	0	0	0	0	0	0	0	0	0	0.000861062	0	0
d__Bacteria;p__Cyanobacteriota;c__Cyanophyceae;o__Nostocales;f__Nostocaceae;g__Anabaena	0	0	0	0	0	0	0	0	0	0	0	0	0	0	0.000654047	0.000139034	0	0	0	0	0	0	0	0	0	0	0	0	0	0	0	0	0	0	0	0	0	0	0	0	0	0	0	0	0	0	0	0	0
d__Bacteria;p__Cyanobacteriota;c__Cyanophyceae;o__Oscillatoriales;f__Microcoleaceae;g__Symploca	0	0	0	0	0	0	0.000231696	0	0	0	0.000142032	0	0	0	0	0	0	0	0	0	0	0	0	0	0	0	0	0	0	0	0	0	0	0	0	0	0	0	0	0	0	0	0	0	0	0	0	0	0
d__Bacteria;p__Cyanobacteriota;c__Cyanophyceae;o__Synechococcales;f__Synechococcaceae;g__Synechococcus	0	0	0	0	0	0	0	0	0	0.000283849	9.4688e-05	0	0	0	0	0	0	0	0	0	0	0	0	0	0	0	0	0	0	0	0.00023007	0	0	0	0.000218508	0	0	0	0	0	0	0	0	0.000228571	0	0	0	0	0
d__Bacteria;p__Deinococcota;c__Deinococci;o__Deinococcales;f__Deinococcaceae;g__Deinococcus	0	0	0	0	0	0	0	0	0	0	0	0	0	0	0	0	0	0	0	0	0	0	0	0	0	0	0	0	0	0	0	0	0	0.000204918	0	0	0	0	0	0	0	0	0	0	0	0	0	0	0
d__Bacteria;p__Fusobacteriota;c__Fusobacteriia;o__Fusobacteriales;f__Fusobacteriaceae;g__Cetobacterium	0	0	0	0	0	0	0	0	0	0	9.4688e-05	0	0	0	0.000192367	0.000347584	0	0	0	0	0	0.000287687	0	0	0	0	0	0	0	0	0.000115035	0	0	0	0	0	0	0.000421763	0	0	0	0	9.61723e-05	0	0	0	0	0	0
d__Bacteria;p__Fusobacteriota;c__Fusobacteriia;o__Fusobacteriales;f__Fusobacteriaceae;g__Fusobacterium	0	0	0	0	0	0	0	0	0	0	0	0	0	0	0	0	0	0	0	0	0	0	0	0.000198373	0	0	0	0	0	0.000251921	0	0	0	0	0	0	0	0	0	0	0	0	0	0	0	0	0	0	0
d__Bacteria;p__Fusobacteriota;c__Fusobacteriia;o__Fusobacteriales;f__Leptotrichiaceae;g__Leptotrichia	0	0	0	0	0	0	0	0	0	0	0	0	0	0	7.69468e-05	0	0	0	0	0	0	0	0	0	0	0	0	0	0	0	0	0	0	0	0	0	0	0	0	0	0	0	0	0	0	0	0	0	0
d__Bacteria;p__Fusobacteriota;c__Fusobacteriia;o__Fusobacteriales;f__Leptotrichiaceae;g__Streptobacillus	0	0	0	0	0	0	0	0	0	0	0	0	0	0	0	0	0	0	0	0	0	0	0	0	0	0	0	0	0	0	0	0	0	0	0	0	0	0	0	0	0	0	0.000192345	0	0	0	0	0	0
d__Bacteria;p__Myxococcota;c__Myxococcia;o__Myxococcales;f__Myxococcaceae;g__Myxococcus	0.000153351	0	0	0	0	0	0	0	0	0	0	0	0	0	0	0	0	0	0	0	0	0	0	0	0	0	0	0.000234439	0	0	0	0	0	0	0	0	0	0	0	0	0	0	0	0	0	0	0	0	0
d__Bacteria;p__Planctomycetota;c__Planctomycetia;o__Planctomycetales;f__Planctomycetaceae;g__Maioricimonas	0	0	0	0	0	0	0	0	0	0	0	0	0	0	0	0	0	0	0	0	0	0	0	0	0	0	0	0	0	0	0	0	0	0	0	0	0	0	0	0	0	0	0	0	0	0	0	0	0
d__Bacteria;p__Pseudomonadota;c__Acidithiobacillia;o__Acidithiobacillales;f__Acidithiobacillaceae;g__Acidithiobacillus	0	0	0	0	0	0	0	0	0	0	0	0	0	0	0	0	0	0	0	0	0	0	0	0	0	0	0	0	0	0	0	0	0	0	0.000327761	0	0	0	0	0	0	0	0	0	0	0	0	0	0
d__Bacteria;p__Pseudomonadota;c__Alphaproteobacteria;o__Caulobacterales;f__Caulobacteraceae;g__Brevundimonas	0	0	0.000673038	0	0.000877867	0	0	0	0	0.000283849	0.00047344	0	0.000477441	0	0	0.000139034	0	0	0	0.000326406	0	0	0	0	0	0	0	0.000234439	0	0	0	0	0	0	0.000546269	0	0	0.000590468	0	0.000270149	0	0	0.000384689	0.000228571	0.000557911	0	0	0	0
d__Bacteria;p__Pseudomonadota;c__Alphaproteobacteria;o__Caulobacterales;f__Caulobacteraceae;g__Caulobacter	0	0.000184043	0	0.000285714	0	0	0	0	0	0	0	0	0	0	0	0	0	0	0	0.000217604	0	0	0	0	0	0	0	0	0	0	0	0	0	0	0	0	0	0	0.0002096	0	0	0	0	0	0	0	0.000123009	0	0
d__Bacteria;p__Pseudomonadota;c__Alphaproteobacteria;o__Holosporales;f__Candidatus Paracaedibacteraceae;g__Candidatus Finniella	0	0	0	0	0	0	0	0.000336644	0	0	0	0	0	0	0	0	0	0	0	0	0	0	0	0	0	0	0	0	0	0	0	0	0	0	0	0	0	0	0	0	0	0	0	0	0	0	0	0	0
d__Bacteria;p__Pseudomonadota;c__Alphaproteobacteria;o__Hyphomicrobiales;f__Aurantimonadaceae;g__Aurantimonas	0	0	0	0	0	0	0	0	0	0	9.4688e-05	0	0	0	0	0	0	0	0	0	0	0.000143843	0	0	0	0	0	0	0	0	0	0	0	0	0	0	0	0	0	0	0	0	0	0	0	0	0	0	0
d__Bacteria;p__Pseudomonadota;c__Alphaproteobacteria;o__Hyphomicrobiales;f__Aurantimonadaceae;g__Aureimonas	0	0	0	0	0	0	0	0	0	0	0	0	0	0	0	0.000417101	0	0	0	0	0	0	0	0	0	0	0	0	0	0	0	0	0	0	0	0	0	0.000168705	0	0	0	0	0	0	0	0	0	0	0
d__Bacteria;p__Pseudomonadota;c__Alphaproteobacteria;o__Hyphomicrobiales;f__Bartonellaceae;g__Bartonella	0	0	0	0	0	0	0	0.000336644	0	0	0.000142032	0	0	0	0	0.000139034	0	0	0	0	0	0	0	0	0	0.000507357	0	0	0	0	0.00023007	0	0	0	0	0	0	0	0	0.000270149	0	0	0	0	0	0	0	0	0
d__Bacteria;p__Pseudomonadota;c__Alphaproteobacteria;o__Hyphomicrobiales;f__Brucellaceae;g__Brucella	0	0	0	0	0	0	0	0	0	0	0	0	0	0	0.00011542	0	0	0	0	0	0	0	0	0	0	0	0	0	0	0	0	0	0	0	0	0	0	0	0	0	0	0	0.000192345	0	0	0	0	0	0
d__Bacteria;p__Pseudomonadota;c__Alphaproteobacteria;o__Hyphomicrobiales;f__Brucellaceae;g__Ochrobactrum	0	0	0	0	0	0	0	0	0	0	0	0	0	0	0	0	0	0	0	0	0	0	0	0	0	0	0	0	0	0	0	0	0	0	0	0	0	0	0	0	0	0	0	0	0	0	0	0	0
d__Bacteria;p__Pseudomonadota;c__Alphaproteobacteria;o__Hyphomicrobiales;f__Devosiaceae;g__Devosia	0	0.000184043	0	0	0	0	0	0	0	0	0	0	0	0	0	0	0	0	0	0	0	0	0	0	0	0	0	0	0	0	0	0	0.000215517	0	0	0	0	0	0	0	0	0	0	0	0.000223164	0	0.000123009	0	0
d__Bacteria;p__Pseudomonadota;c__Alphaproteobacteria;o__Hyphomicrobiales;f__Methylobacteriaceae;g__Methylobacterium	0	0	0	0.000285714	0	0	0	0	0	0	0	0	0	0	0	0	0	0	0	0	0	0	0	0	0	0	0	0	0	0	0	0	0	0	0	0	0	0	0	0	0	0	0	0.000228571	0	0	0	0	0
d__Bacteria;p__Pseudomonadota;c__Alphaproteobacteria;o__Hyphomicrobiales;f__Nitrobacteraceae;g__Afipia	0	0	0	0.000571429	0	0	0	0	0	0	0	0	0	0	0	0	0	0	0	0	0	0	0	0	0	0	0	0	0	0	0	0	0	0	0	0	0	0	0	0	0	0	0	0	0	0	0	0	0
d__Bacteria;p__Pseudomonadota;c__Alphaproteobacteria;o__Hyphomicrobiales;f__Nitrobacteraceae;g__Bradyrhizobium	0	0	0	0	0	0	0	0	0	0	9.4688e-05	0	0	0	7.69468e-05	0	0	0	0	0	0	0	0	0	0	0	0	0.000234439	0	0.000251921	0	0	0	0	0	0	0	0.00033741	0	0	0	0	0.000192345	0	0	0	0.000184513	0	0
d__Bacteria;p__Pseudomonadota;c__Alphaproteobacteria;o__Hyphomicrobiales;f__Nitrobacteraceae;g__Nitrobacter	0	0	0	0	0	0	0	0	0	0	0	0	0	0	0	0	0	0	0	0	0	0	0	0	0	0	0	0	0	0	0	0	0	0	0	0	0	0	0	0	0	0	0	0	0	0	0	0	0
d__Bacteria;p__Pseudomonadota;c__Alphaproteobacteria;o__Hyphomicrobiales;f__Phyllobacteriaceae;g__Mesorhizobium	0	0	0	0	0	0	0	0	0	0.000283849	0	0	0	0	0	0	0	0	0	0	0	0	0	0	0	0	0	0	0	0	0	0	0	0	0	0	0	0	0	0	0	0	0	0	0	0	0	0	0
d__Bacteria;p__Pseudomonadota;c__Alphaproteobacteria;o__Hyphomicrobiales;f__Pleomorphomonadaceae;g__Pleomorphomonas	0	0	0	0	0	0	0	0	0	0.000283849	0	0	0	0	0	0	0	0	0	0	0	0	0	0	0	0	0	0	0	0	0	0	0	0	0	0	0	0	0	0	0	0	0	0	0	0	0	0	0
d__Bacteria;p__Pseudomonadota;c__Alphaproteobacteria;o__Hyphomicrobiales;f__Rhizobiaceae;g__Agrobacterium	0	0	0	0.000285714	0	0	0	0	0	0	0	0	0	0	0	0	0	0	0	0	0	0	0	0	0	0	0	0	0	0	0	0	0	0	0	0	0	0	0	0	0	0	0	0	0	0	0	0	0
d__Bacteria;p__Pseudomonadota;c__Alphaproteobacteria;o__Hyphomicrobiales;f__Rhizobiaceae;g__Rhizobium	0	0	0	0.00142857	0	0	0	0	0	0.000709622	0	0	0	0	0	0	0	0	0.000172622	0	0	0	0	0	0	0.00101471	0	0	0	0	0	0	0	0	0	0	0	0	0	0	0	0	0	0	0	0	0	0	0
d__Bacteria;p__Pseudomonadota;c__Alphaproteobacteria;o__Hyphomicrobiales;f__Rhizobiaceae;g__Sinorhizobium	0	0	0	0	0	0	0	0	0	0.000283849	0	0	0	0	0	0	0	0	0	0	0	0	0	0	0	0	0	0	0	0	0	0	0	0	0	0	0	0	0	0	0	0	0	0	0	0	0	0	0
d__Bacteria;p__Pseudomonadota;c__Alphaproteobacteria;o__Hyphomicrobiales;f__Xanthobacteraceae;g__Azorhizobium	0	0	0.00053843	0	0	0	0	0	0	0.000709622	0	0	0.00023872	0	0	0	0	0	0.000172622	0	0	0	0	0	0	0	0	0	0	0	0	0	0	0	0	0	0	0	0	0	0	0	0	0	0	0	0	0	0
d__Bacteria;p__Pseudomonadota;c__Alphaproteobacteria;o__Hyphomonadales;f__Hyphomonadaceae;g__Hyphomonas	0	0	0.000403823	0	0	0	0.000347544	0	0	0	0.000284064	0	0	0	0.000153894	0	0	0	0	0.000217604	0	0	0	0.000198373	0	0.000338238	0	0.000351659	0	0	0	0	0	0	0.000327761	0	0	0	0	0	0	0.000342661	0.000384689	0	0	0	0	0	0
d__Bacteria;p__Pseudomonadota;c__Alphaproteobacteria;o__Kordiimonadales;f__Kordiimonadaceae;g__Eilatimonas	0	0	0.000269215	0	0	0	0	0	0	0	0	0	0	0	0	0	0	0	0	0	0	0	0	0	0	0	0	0	0	0	0	0	0	0	0	0	0	0	0	0	0	0	0	0	0	0	0	0	0
d__Bacteria;p__Pseudomonadota;c__Alphaproteobacteria;o__Magnetococcales;f__Magnetococcaceae;g__Magnetococcus	0	0	0	0	0	0	0	0	0	0	0	0	0	0	0	0	0	0	0	0	0	0	0	0.000198373	0	0	0	0	0	0	0	0	0	0	0	0	0	0	0	0	0	0	0	0	0	0	0	0	0
d__Bacteria;p__Pseudomonadota;c__Alphaproteobacteria;o__Maricaulales;f__Maricaulaceae;g__Maricaulis	0	0	0	0	0	0	0	0	0	0	0	0	0	0	0	0	0	0	0	0	0	0	0	0	0	0	0	0	0	0	0	0	0	0	0	0	0	0	0	0	0	0	0	0	0	0	0	0	0
d__Bacteria;p__Pseudomonadota;c__Alphaproteobacteria;o__Rhodobacterales;f__Paracoccaceae;g__Ascidiaceihabitans	0	0	0	0	0	0	0	0	0	0	0	0	0.000358081	0	0	0	0	0	0	0	0	0	0	0	0	0	0	0	0	0	0	0	0	0	0	0.000254874	0	0.000168705	0	0	0	0	0	0	0	0	0	0	0
d__Bacteria;p__Pseudomonadota;c__Alphaproteobacteria;o__Rhodobacterales;f__Paracoccaceae;g__Paracoccus	0	0.000184043	0	0.000285714	0	0	0	0	0	0.438405	0	0.000239025	0	0	0	0	0	0	0	0	0.000133645	0	0	0	0	0	0	0	0	0	0	0	0.0175647	0	0.000218508	0	0	0.00303669	0	0	0	0	0	0	0	0	0	0.000445534	0.000112057
d__Bacteria;p__Pseudomonadota;c__Alphaproteobacteria;o__Rhodobacterales;f__Roseobacteraceae;g__Pelagimonas	0	0	0	0	0	0	0	0	0	0	0	0	0	0	0	0	0	0	0	0	0.000133645	0	0	0	0	0	0	0	0	0	0	0	0	0	0.000546269	0	0	0	0	0	0	0	0	0	0	0	0	0	0
d__Bacteria;p__Pseudomonadota;c__Alphaproteobacteria;o__Rhodobacterales;f__Roseobacteraceae;g__Roseobacter	0	0	0	0	0	0	0	0	0	0.00141924	0	0	0	0	0	0	0	0	0	0	0	0	0	0	0	0	0	0	0	0	0	0	0.000431034	0	0	0	0	0	0	0	0	0	0	0	0	0	0	0	0
d__Bacteria;p__Pseudomonadota;c__Alphaproteobacteria;o__Rhodobacterales;f__Roseobacteraceae;g__Roseovarius	0	0	0	0	0	0	0	0	0	0.000283849	0	0	0	0	0	0	0	0	0	0	0	0	0	0	0	0	0	0	0	0	0	0	0	0	0	0	0	0	0	0	0	0	0	0	0	0	0	0	0
d__Bacteria;p__Pseudomonadota;c__Alphaproteobacteria;o__Rhodobacterales;f__Roseobacteraceae;g__Sulfitobacter	0	0.000184043	0	0	0	0	0	0	0	0.00241272	0	0	0	0	0	0	0	0	0	0	0	0	0	0	0	0.000169119	0	0	0	0	0	0	0.000538793	0	0.000327761	0.000254874	0	0	0	0	0	0	0	0	0	0	0	0	0
d__Bacteria;p__Pseudomonadota;c__Alphaproteobacteria;o__Rhodospirillales;f__Acetobacteraceae;g__Acetobacter	0	0	0	0	0.000219467	0	0	0	0	0	0	0	0	0	0	0	0	0	0	0	0	0	0	0	0	0	0	0	0	0	0	0	0	0	0	0	0	0	0.000314399	0	0	0	0	0	0	0	0	0	0
d__Bacteria;p__Pseudomonadota;c__Alphaproteobacteria;o__Rhodospirillales;f__Acetobacteraceae;g__Komagataeibacter	0	0	0	0	0	0	0	0	0	0	0	0	0	0	0	0	0	0	0	0	0	0	0	0	0	0	0	0	0	0	0	0	0	0	0	0	0	0	0	0	0.000196715	0	0	0	0	0	0	0	0
d__Bacteria;p__Pseudomonadota;c__Alphaproteobacteria;o__Rhodospirillales;f__Acetobacteraceae;g__Oecophyllibacter	0	0	0	0	0	0	0	0	0	0	0	0	0	0	0	0	0	0	0	0	0	0	0	0	0	0	0.000799105	0	0	0	0	0	0.000215517	0	0	0	0	0	0	0	0.000295072	0	0	0	0	0	0	0	0
d__Bacteria;p__Pseudomonadota;c__Alphaproteobacteria;o__Rhodospirillales;f__Acetobacteraceae;g__Roseomonas	0	0.000368087	0	0	0	0	0	0.000504965	0	0	0.000189376	0	0	0	0	0	0	0	0	0	0	0	0	0	0	0	0	0	0	0	0	0	0	0	0	0	0	0	0	0	0	0	0.000192345	0	0	0	0	0	0.000224115
d__Bacteria;p__Pseudomonadota;c__Alphaproteobacteria;o__Rhodospirillales;f__Azospirillaceae;g__Azospirillum	0	0	0	0	0	0	0	0	0	0	0	0	0	0	0	0	0	0	0	0	0	0	0	0	0	0	0	0	0	0	0	0.000325062	0	0	0.000218508	0	0	0	0	0	0	0	0	0	0	0	0	0	0
d__Bacteria;p__Pseudomonadota;c__Alphaproteobacteria;o__Rhodospirillales;f__Thalassospiraceae;g__Thalassospira	0	0	0	0	0	0	0	0	0	0	0	0	0	0	0	0	0	0	0	0	0	0	0	0	0	0	0	0	0	0	0	0	0	0	0	0	0	0	0	0.000360198	0	0	0	0	0	0	0	0	0
d__Bacteria;p__Pseudomonadota;c__Alphaproteobacteria;o__Rickettsiales;f__Rickettsiaceae;g__Candidatus Megaira	0	0	0	0	0	0	0	0	0	0	9.4688e-05	0	0	0	0	0	0	0	0	0	0	0	0	0	0	0	0	0	0	0	0	0	0	0	0	0	0	0	0.0002096	0	0	0	0	0	0	0	0	0	0
d__Bacteria;p__Pseudomonadota;c__Alphaproteobacteria;o__Rickettsiales;f__Rickettsiaceae;g__Rickettsia	0	0	0	0	0	0	0	0	0	0	0	0	0	0	7.69468e-05	0	0	0	0	0	0	0	0	0.00059512	0	0	0	0	0	0	0	0	0	0	0	0	0	0	0	0.000180099	0	0	0	0	0	0	0	0	0
d__Bacteria;p__Pseudomonadota;c__Alphaproteobacteria;o__Sphingomonadales;f__Erythrobacteraceae;g__Aurantiacibacter	0	0	0	0	0	0	0	0	0	0.000283849	0	0	0	0	0	0	0	0	0	0	0	0	0	0	0	0	0	0	0	0	0	0	0	0	0	0	0	0	0	0	0	0	0	0	0	0	0	0	0
d__Bacteria;p__Pseudomonadota;c__Alphaproteobacteria;o__Sphingomonadales;f__Erythrobacteraceae;g__Erythrobacter	0	0	0	0	0	0	0	0	0	0	0	0	0	0	0	0	0	0	0	0	0	0	0	0.000198373	0	0	0	0.000468878	0	0	0	0	0	0	0	0	0	0	0	0	0	0	0	0	0	0	0.000123009	0	0
d__Bacteria;p__Pseudomonadota;c__Alphaproteobacteria;o__Sphingomonadales;f__Sphingomonadaceae;g__Sphingomonas	0.000153351	0.000184043	0.000269215	0.000857143	0.0003292	0	0	0.00100993	0	0.00411581	0	0	0	0	0.000192367	0	0	0.000356252	0	0.000652813	0.000133645	0	0	0.000396747	0.000418673	0.000338238	0	0.000468878	0	0	0	0	0.000538793	0	0.00174806	0	0	0.000506116	0	0.000360198	0	0	0.000384689	0	0.000223164	0	0.000307522	0	0
d__Bacteria;p__Pseudomonadota;c__Alphaproteobacteria;o__Sphingomonadales;f__Sphingomonadaceae;g__Sphingorhabdus	0	0.000460109	0	0.000857143	0	0	0	0	0	0	9.4688e-05	0	0	0	7.69468e-05	0	0	0	0	0	0	0.00043153	0	0	0	0	0	0	0	0	0	0.000541771	0	0	0	0	0	0	0	0.000360198	0	0	0.000673206	0	0.000446329	0	0	0	0
d__Bacteria;p__Pseudomonadota;c__Betaproteobacteria;o__Burkholderiales;f__Alcaligenaceae;g__Achromobacter	0	0	0	0	0	0	0	0	0	0	0	0	0	0	0	0	0	0	0	0	0	0	0	0	0	0	0	0	0	0	0	0	0	0	0	0	0	0.000253058	0	0	0.000196715	0	0	0	0	0	0	0	0
d__Bacteria;p__Pseudomonadota;c__Betaproteobacteria;o__Burkholderiales;f__Alcaligenaceae;g__Bordetella	0	0	0	0	0	0	0	0	0	0	0	0	0	0	0	0	0	0	0	0	0	0	0	0	0	0	0	0	0	0	0	0	0	0	0	0.000127437	0	0	0	0	0	0	0	0	0	0	0	0	0.000672344
d__Bacteria;p__Pseudomonadota;c__Betaproteobacteria;o__Burkholderiales;f__Burkholderiaceae;g__Burkholderia	0.000153351	0	0	0	0	0	0	0	0	0.0127732	0	0	0	0	0	0	0	0	0.000172622	0	0	0	0	0	0.000942014	0	0	0	0	0	0.000115035	0.000108354	0	0	0	0	0	0	0	0	0	0	0	0	0	0	0	0	0
d__Bacteria;p__Pseudomonadota;c__Betaproteobacteria;o__Burkholderiales;f__Burkholderiaceae;g__Ralstonia	0	0	0.000403823	0	0	0	0	0	0	0.000425773	0	0	0	0	0	0	0	0	0	0	0	0	0	0	0	0	0	0	0	0	0	0	0	0	0	0	0	0	0	0	0	0	0	0	0	0	0	0	0
d__Bacteria;p__Pseudomonadota;c__Betaproteobacteria;o__Burkholderiales;f__Comamonadaceae;g__Acidovorax	0	0	0	0	0	0	0	0	0	0	0	0	0	0	0	0	0	0	0	0	0	0	0	0	0	0	0	0	0	0	0	0	0.000215517	0	0	0	0	0	0	0	0	0	0	0	0	0	0	0	0.000224115
d__Bacteria;p__Pseudomonadota;c__Betaproteobacteria;o__Burkholderiales;f__Comamonadaceae;g__Delftia	0	0	0	0	0	0	0	0	0	0.0200114	0	0	0	0	0	0	0	0	0	0	0	0	0	0	0	0	0	0	0	0	0	0	0.000646552	0	0	0	0	0	0	0	0	0	0	0	0	0	0	0	0
d__Bacteria;p__Pseudomonadota;c__Betaproteobacteria;o__Burkholderiales;f__Comamonadaceae;g__Hydrogenophaga	0	0	0	0	0	0	0	0	0	0	0	0	0	0	0	0	0	0	0	0	0	0	0	0	0	0	0	0	0	0	0	0	0.000538793	0	0	0	0	0	0	0	0	0	0	0	0	0	0	0	0.000224115
d__Bacteria;p__Pseudomonadota;c__Betaproteobacteria;o__Burkholderiales;f__Comamonadaceae;g__Hylemonella	0	0	0	0	0	0	0	0	0	0	0	0	0	0	0	0	0	0	0	0	0	0	9.94827e-05	0	0	0	0	0	0	0	0	0	0	0	0	0	0	0	0	0	0	0	0	0	0	0	0	0	0
d__Bacteria;p__Pseudomonadota;c__Betaproteobacteria;o__Burkholderiales;f__Comamonadaceae;g__Rhodoferax	0	0	0	0	0	0	0	0	0	0.00156117	0	0	0	0	0	0	0	0	0	0	0	0	0	0.000198373	0	0	0	0	0	0	0	0	0.000969828	0	0	0	0	0	0	0	0	0.000228441	0	0	0	0	0	0	0.00930076
d__Bacteria;p__Pseudomonadota;c__Betaproteobacteria;o__Burkholderiales;f__Comamonadaceae;g__Variovorax	0	0	0	0	0	0	0	0	0	0.000709622	9.4688e-05	0	0	0	0	0	0	0	0	0	0	0	0	0	0	0	0	0	0	0	0	0	0.000215517	0	0	0	0	0	0	0	0	0	0	0	0	0	0	0	0.000672344
d__Bacteria;p__Pseudomonadota;c__Betaproteobacteria;o__Burkholderiales;f__Oxalobacteraceae;g__Herbaspirillum	0	0	0	0	0	0	0	0	0	0	0	0	0	0	0	0	0	0	0	0	0	0	0	0	0	0	0	0	0	0	0	0	0	0	0	0	0	0	0	0	0	0	0	0	0	0	0	0	0
d__Bacteria;p__Pseudomonadota;c__Betaproteobacteria;o__Burkholderiales;f__Oxalobacteraceae;g__Janthinobacterium	0	0	0	0	0	0	0	0	0	0	0	0	0	0	0	0	0	0	0	0	0	0	0	0	0	0	0	0	0	0	0	0	0	0	0	0	0	0	0	0	0	0	0	0	0	0	0	0	0
d__Bacteria;p__Pseudomonadota;c__Betaproteobacteria;o__Burkholderiales;f__Oxalobacteraceae;g__Massilia	0	0	0	0	0	0	0	0	0	0	0	0	0	0	0	0	0	0	0	0	0	0	0	0	0	0	0	0	0	0	0	0	0	0	0	0	0	0	0	0	0	0	0	0	0	0	0	0	0.000224115
d__Bacteria;p__Pseudomonadota;c__Betaproteobacteria;o__Burkholderiales;f__Sutterellaceae;g__Parasutterella	0	0	0	0	0	0	0	0	0	0	0	0	0	0	0	0	0	0	0	0	0	0	0	0	0	0	0	0	0	0	0	0	0	0	0	0	0	0	0	0	0	0	0	0	0	0	0	0	0
d__Bacteria;p__Pseudomonadota;c__Betaproteobacteria;o__Neisseriales;f__Chromobacteriaceae;g__Chromobacterium	0	0	0	0	0	0	0	0	0	0	0	0	0	0	0	0	0	0	0	0	0	0	0	0	0	0	0	0	0	0	0	0	0.000215517	0	0	0	0	0	0	0	0	0	0	0.000228571	0	0	0	0	0
d__Bacteria;p__Pseudomonadota;c__Betaproteobacteria;o__Neisseriales;f__Neisseriaceae;g__Neisseria	0	0	0	0	0	0	0	0	0	0	0	0	0	0	0	0	0	0	0	0	0	0	0	0	0	0	0	0	0	0	0	0.000216708	0	0	0	0	0	0	0	0	0	0	0	0	0	0	0	0	0
d__Bacteria;p__Pseudomonadota;c__Betaproteobacteria;o__Nitrosomonadales;f__Thiobacillaceae;g__Thiobacillus	0	0	0	0	0	0	0	0.000168322	0	0	0	0	0	0	0	0	0	0	0	0	0	0	0	0	0	0	0	0	0	0	0	0	0	0	0	0	9.65251e-05	0	0	0	0	0	0	0	0	0	0	0	0
d__Bacteria;p__Pseudomonadota;c__Betaproteobacteria;o__Rhodocyclales;f__Zoogloeaceae;g__Zoogloea	0	0	0	0	0	0	0	0	0	0	0	0	0	0	0	0	0	0	0	0	0	0	0	0	0	0	0	0	0	0	0	0	0	0	0	0	0	0	0	0	0	0	0	0	0	0	0	0	0
d__Bacteria;p__Pseudomonadota;c__Gammaproteobacteria;o__Alteromonadales;f__Colwelliaceae;g__Colwellia	0	0	0	0	0	0	0	0	0	0	0	0	0	0	0	0	0	0	0	0	0	0	0	0	0	0	0	0	0	0	0	0	0	0	0	0	0	0	0	0	0	0	0	0	0	0	0	0	0
d__Bacteria;p__Pseudomonadota;c__Gammaproteobacteria;o__Alteromonadales;f__Colwelliaceae;g__Thalassomonas	0	0	0	0	0	0	0	0	0	0	0	0	0	0	0	0.000139034	0	0	0	0	0	0	0	0.000198373	0	0	0	0	0	0	0	0	0	0	0	0	0	0	0	0	0	0	0	0	0	0	0	0	0
d__Bacteria;p__Pseudomonadota;c__Gammaproteobacteria;o__Alteromonadales;f__Colwelliaceae;g__Thalassotalea	0	0.000184043	0	0	0	0	0	0	0	0	0	0	0	0	0	0	0	0	0	0	0	0	0	0	0	0	0	0	0	0	0	0	0	0	0	0	0	0.000168705	0	0	0	0	0	0	0	0	0	0	0
d__Bacteria;p__Pseudomonadota;c__Gammaproteobacteria;o__Alteromonadales;f__Idiomarinaceae;g__Idiomarina	0	0	0	0	0	0	0	0	0	0	9.4688e-05	0	0	0	0	0	0	0	0	0	0	0	0	0	0	0	0	0	0	0	0	0	0	0	0	0	0	0.00033741	0	0	0	0	0	0	0	0	0	0	0
d__Bacteria;p__Pseudomonadota;c__Gammaproteobacteria;o__Alteromonadales;f__Pseudoalteromonadaceae;g__Pseudoalteromonas	0	0	0.000403823	0	0	0	0	0	0	0	0	0.00015935	0	0	0	0	0	0	0	0.000217604	0	0.000143843	0	0	0	0	0	0	0	0	0	0.000216708	0	0	0	0	0.000289575	0	0	0	0	0	0.000192345	0	0	0	0	0.00100245	0.000224115
d__Bacteria;p__Pseudomonadota;c__Gammaproteobacteria;o__Alteromonadales;f__Shewanellaceae;g__Shewanella	0	0.000828195	0	0.000714286	0	0	0.000231696	0	0.000310318	0.000283849	0	0	0	0	0	0.000278067	0	0	0.000172622	0.000326406	0	0.000143843	0	0.00029756	0	0	0	0	0	0.000377881	0	0	0	0	0	0	0.000482625	0.000168705	0	0.000270149	0	0	0.000384689	0	0	0	0	0	0.000448229
d__Bacteria;p__Pseudomonadota;c__Gammaproteobacteria;o__Cellvibrionales;f__Halieaceae;g__Haliea	0	0.000184043	0	0	0	0	0	0	0	0	0	0	0	0.000378788	0	0	0	0	0	0	0	0	0	0	0	0	0	0	0	0	0	0	0	0	0	0	0	0	0	0	0.000196715	0	0	0	0	0	0	0	0
d__Bacteria;p__Pseudomonadota;c__Gammaproteobacteria;o__Cellvibrionales;f__Microbulbiferaceae;g__Microbulbifer	0	0	0	0	0	0	0.000810936	0	0	0	0	0	0	0	0	0	0	0	0	0	0	0	0	0	0	0	0	0	0	0	0	0	0	0	0	0	0	0	0	0	0	0	0	0	0	0	0	0	0
d__Bacteria;p__Pseudomonadota;c__Gammaproteobacteria;o__Chromatiales;f__Chromatiaceae;g__Thiocystis	0	0	0	0	0	0	0	0	0	0	0	0	0	0	0	0	0	0	0	0	0	0	0	0	0	0	0	0	0	0	0	0	0.000215517	0	0	0	0	0	0	0	0	0	0	0	0	0	0	0	0
d__Bacteria;p__Pseudomonadota;c__Gammaproteobacteria;o__Chromatiales;f__Ectothiorhodospiraceae;g__Acidihalobacter	0	0	0	0	0	0	0	0	0	0	0	0	0	0	0	0	0	0	0	0	0	0	0	0	0	0	0	0	0	0	0	0	0	0	0	0	0	0	0	0	0	0	0	0	0	0	0	0	0
d__Bacteria;p__Pseudomonadota;c__Gammaproteobacteria;o__Chromatiales;f__Ectothiorhodospiraceae;g__Alkalilimnicola	0	0	0	0	0	0	0	0	0	0	0	0	0	0	0	0	0	0	0	0	0	0	0	0	0	0	0	0	0	0	0	0	0	0	0	0	0	0	0	0	0	0	0.000192345	0	0	0	0	0	0
d__Bacteria;p__Pseudomonadota;c__Gammaproteobacteria;o__Chromatiales;f__Ectothiorhodospiraceae;g__Thioalkalivibrio	0	0	0	0	0	0	0	0	0	0	0	0	0	0	0	0	0	0	0	0	0	0	0	0	0	0	0	0	0	0	0	0	0	0	0	0	0	0	0	0	0	0	0	0	0.000223164	0	0	0	0
d__Bacteria;p__Pseudomonadota;c__Gammaproteobacteria;o__Chromatiales;f__Thioprofundaceae;g__Thioprofundum	0	0	0	0	0	0	0	0	0	0	0	0	0	0	0	0.000208551	0	0	0	0	0	0	0	0	0.000314005	0	0	0	0	0	0	0	0	0	0	0	0	0	0	0	0	0	0	0	0	0	0	0	0
d__Bacteria;p__Pseudomonadota;c__Gammaproteobacteria;o__Enterobacterales;f__Enterobacteriaceae;g__Citrobacter	0	0	0	0	0	0	0	0	0	0	0	0	0	0	0	0	0	0	0	0	0	0	0	0	0	0	0	0	0	0.00100768	0	0	0	0	0	0	0	0	0	0	0	0	0	0	0.000223164	0	0	0	0
d__Bacteria;p__Pseudomonadota;c__Gammaproteobacteria;o__Enterobacterales;f__Enterobacteriaceae;g__Enterobacter	0	0	0	0	0	0	0	0	0	0	0	0	0	0	0	0	0	0	0	0	0.000200468	0	0	0	0	0	0	0	0	0.00277113	0	0	0	0	0.000218508	0	0	0	0	0	0	0	0	0	0.000223164	0	0	0	0
d__Bacteria;p__Pseudomonadota;c__Gammaproteobacteria;o__Enterobacterales;f__Enterobacteriaceae;g__Escherichia	0	0.000460109	0.000269215	0	0	0	0	0	0	0	0.000189376	0	0	0.00113636	0.000692521	6.95169e-05	0	0	0	0.000217604	0.000133645	0	0	0.000198373	0.000209336	0.00118383	0	0	0	0.00906915	0	0	0	0	0.000218508	0	0.00019305	0.000168705	0.0002096	0	0.000295072	0	0.000577034	0.000685714	0.00156215	0	0	0	0.00100852
d__Bacteria;p__Pseudomonadota;c__Gammaproteobacteria;o__Enterobacterales;f__Enterobacteriaceae;g__Klebsiella	0	0	0	0.000285714	0	0	0.000347544	0	0	0	0	0	0	0	0	0	0.000638896	0	0	0	0	0	0	0	0	0	0	0	0	0.0130999	0	0	0	0	0	0	0	0.000168705	0	0	0	0	0	0	0	0	0	0	0
d__Bacteria;p__Pseudomonadota;c__Gammaproteobacteria;o__Enterobacterales;f__Enterobacteriaceae;g__Kluyvera	0	0	0	0	0	0	0	0	0	0	0	0	0	0	0	0	0	0	0	0	0	0	0	0	0	0	0	0	0	0.0148633	0	0	0	0	0	0	0	0	0	0	0	0	0	0	0	0	0	0	0
d__Bacteria;p__Pseudomonadota;c__Gammaproteobacteria;o__Enterobacterales;f__Enterobacteriaceae;g__Raoultella	0	0	0	0	0	0	0	0	0	0	0	0	0	0	0	0	0	0	0	0	0	0	0	0	0	0	0	0	0	0	0	0	0	0	0	0	0	0	0	0	0	0	0	0	0	0	0	0	0
d__Bacteria;p__Pseudomonadota;c__Gammaproteobacteria;o__Enterobacterales;f__Enterobacteriaceae;g__Salmonella	0	0	0	0	0	0	0	0	0	0	0	0	0	0	7.69468e-05	0	0	0	0	0	0	0	0	0	0	0	0	0	0	0.00176345	0	0	0	0	0	0	0	0	0	0	0	0	0	0	0	0	0	0	0
d__Bacteria;p__Pseudomonadota;c__Gammaproteobacteria;o__Enterobacterales;f__Enterobacteriaceae;g__Shigella	0	0	0	0	0	0	0	0.00134657	0.000310318	0	0	0	0.00155168	0	0	6.95169e-05	0	0	0.00103573	0	0	0	0	0	0	0	0	0	0	0.401436	0	0	0	0	0	0.000127437	0	0	0	0	0	0	0	0	0	0	0	0	0
d__Bacteria;p__Pseudomonadota;c__Gammaproteobacteria;o__Enterobacterales;f__Erwiniaceae;g__Erwinia	0	0	0	0	0	0	0	0	0	0	0	0	0	0	0	0	0	0	0	0	0	0	0	0	0	0	0	0	0	0	0	0	0	0	0	0	0	0	0	0	0	0	0	0	0	0	0	0	0
d__Bacteria;p__Pseudomonadota;c__Gammaproteobacteria;o__Enterobacterales;f__Erwiniaceae;g__Pantoea	0	0.000184043	0.00107686	0	0	0	0	0.000504965	0	0	0	0	0	0	0.000423207	0.000278067	0	0	0.000517866	0.000217604	0	0.000143843	0	0.000495933	0.000418673	0.000169119	0	0	0	0.00466054	0.00023007	0.000325062	0	0	0.000437015	0	0	0.000421763	0	0	0.000196715	0	0.000480862	0	0	0	0	0	0
d__Bacteria;p__Pseudomonadota;c__Gammaproteobacteria;o__Enterobacterales;f__Hafniaceae;g__Hafnia	0	0	0	0	0	0	0	0	0	0	0	0	0	0	0	0	0	0	0	0	0	0	0	0	0	0	0	0	0	0	0	0	0	0	0	0	0	0	0	0	0	0	0	0	0	0	0	0	0
d__Bacteria;p__Pseudomonadota;c__Gammaproteobacteria;o__Enterobacterales;f__Morganellaceae;g__Morganella	0	0	0	0.000285714	0	0	0	0	0	0	0	0	0	0	0.000153894	0.000139034	0	0	0	0	0	0	0	0	0	0	0	0	0	0	0.00023007	0	0	0	0	0	0	0	0	0	0	0	0	0	0	0	0	0	0
d__Bacteria;p__Pseudomonadota;c__Gammaproteobacteria;o__Enterobacterales;f__Morganellaceae;g__Proteus	0	0.000368087	0	0	0	0	0	0	0	0.000283849	0	0	0	0	7.69468e-05	0	0	0	0	0	0	0	0	0	0	0	0	0	0	0	0	0	0.00215517	0	0	0	0	0	0	0	0	0	0.000288517	0	0	0	0	0	0
d__Bacteria;p__Pseudomonadota;c__Gammaproteobacteria;o__Enterobacterales;f__Morganellaceae;g__Providencia	0	0	0	0	0	0	0	0	0	0	0	0	0	0	0	0	0	0	0	0	0	0	0	0	0	0	0	0	0	0	0	0	0	0	0	0	0	0	0	0	0	0	0	0	0	0	0	0	0
d__Bacteria;p__Pseudomonadota;c__Gammaproteobacteria;o__Enterobacterales;f__Morganellaceae;g__Xenorhabdus	0	0	0	0	0	0	0	0	0	0	0	0	0	0	0	0	0	0	0	0	0	0	0	0	0	0	0	0	0	0.00151153	0	0	0.000538793	0	0	0	0	0	0	0	0	0	0	0	0	0	0	0	0
d__Bacteria;p__Pseudomonadota;c__Gammaproteobacteria;o__Enterobacterales;f__Pectobacteriaceae;g__Pectobacterium	0	0	0	0	0	0	0	0	0	0	0	0	0	0	0	0	0	0	0	0	0	0	0	0	0	0	0	0	0	0	0	0	0	0	0	0	0	0	0	0	0	0	0	0	0	0	0	0	0
d__Bacteria;p__Pseudomonadota;c__Gammaproteobacteria;o__Enterobacterales;f__Yersiniaceae;g__Serratia	0	0	0	0	0	0	0	0	0	0	0	0	0	0	0	0	0	0	0	0	0	0	0	0	0	0	0	0	0	0.000251921	0	0	0	0	0	0	0	0	0	0	0	0	0	0	0	0	0	0	0
d__Bacteria;p__Pseudomonadota;c__Gammaproteobacteria;o__Enterobacterales;f__Yersiniaceae;g__Yersinia	0	0	0	0	0	0	0	0	0	0	0	0	0	0	0	0	0	0	0	0	0	0	0	0	0	0	0	0	0	0	0	0	0	0	0	0	0	0	0	0	0	0	0	0	0	0	0	0	0
d__Bacteria;p__Pseudomonadota;c__Gammaproteobacteria;o__Moraxellales;f__Moraxellaceae;g__Acinetobacter	0	0	0	0	0	0	0	0	0	0.00652853	0	0	0.000358081	0	0	0.000486618	0	0	0	0.000217604	0	0.000719217	0	0.000396747	0	0	0	0	0	0	0.00023007	0.000325062	0.337716	0	0.000764777	0	0	0.000168705	0	0	0.000688502	0	0.000192345	0	0.000223164	0	0	0	0
d__Bacteria;p__Pseudomonadota;c__Gammaproteobacteria;o__Moraxellales;f__Moraxellaceae;g__Cavicella	0	0	0	0	0	0	0	0	0	0	0	0	0	0	0	0	0	0	0	0.000217604	0	0	0	0	0	0	0	0	0	0	0	0	0	0	0	0	0	0	0	0	0	0	0	0	0	0	0	0	0
d__Bacteria;p__Pseudomonadota;c__Gammaproteobacteria;o__Moraxellales;f__Moraxellaceae;g__Psychrobacter	0	0	0	0.000285714	0	0	0	0	0	0	0	0	0.000835522	0	0.000307787	0	0.000383338	0	0	0.00054401	0	0	0.000198965	0.00029756	0	0	0	0	0	0	0	0	0.000323276	0	0.000437015	0.000382312	0	0	0	0	0	0	0.000577034	0	0.000669493	0	0	0	0
d__Bacteria;p__Pseudomonadota;c__Gammaproteobacteria;o__Oceanospirillales;f__Alcanivoracaceae;g__Alcanivorax	0	0	0	0	0	0	0	0	0	0	0	0	0	0	0	0	0	0	0	0	0	0	0	0	0	0	0	0	0	0	0	0	0	0	0	0	0	0	0	0	0	0	0	0	0	0	0	0	0
d__Bacteria;p__Pseudomonadota;c__Gammaproteobacteria;o__Oceanospirillales;f__Halomonadaceae;g__Halomonas	0	0	0	0	0	0	0.00451807	0	0	0	0	0	0	0	0	0	0	0	0	0	0	0	0	0	0	0	0	0	0	0	0	0	0	0	0.000218508	0	0	0	0	0	0	0	0	0	0	0	0	0	0
d__Bacteria;p__Pseudomonadota;c__Gammaproteobacteria;o__Oceanospirillales;f__Oceanospirillaceae;g__Amphritea	0	0	0	0	0	0	0	0	0	0	0	0	0	0	0	0	0	0	0	0	0.000133645	0	0	0	0	0	0	0	0	0	0	0	0	0	0	0	0	0	0	0	0	0	0	0	0	0	0	0	0
d__Bacteria;p__Pseudomonadota;c__Gammaproteobacteria;o__Oceanospirillales;f__Oceanospirillaceae;g__Marinomonas	0	0	0	0	0	0	0	0	0	0	0	0	0	0	0	0	0	0	0.000258933	0	0	0	0	0	0	0	0	0	0	0	0	0	0	0	0	0	0	0	0	0	0	0	0.000192345	0	0	0	0	0	0
d__Bacteria;p__Pseudomonadota;c__Gammaproteobacteria;o__Oceanospirillales;f__Oceanospirillaceae;g__Nitrincola	0	0.000184043	0	0	0	0	0	0	0	0	0	0	0	0	0	0.000139034	0	0	0	0	0	0	0	0	0	0	0	0	0	0	0	0	0	0	0	0	0	0	0	0	0	0	0	0	0	0	0	0	0
d__Bacteria;p__Pseudomonadota;c__Gammaproteobacteria;o__Pasteurellales;f__Pasteurellaceae;g__Aggregatibacter	0	0	0	0	0	0	0	0	0	0	0	0	0	0	0	0	0	0	0	0	0	0	0	0	0	0	0	0	0	0	0	0	0	0	0	0	0	0	0	0	0	0	0	0	0	0	0	0	0
d__Bacteria;p__Pseudomonadota;c__Gammaproteobacteria;o__Pasteurellales;f__Pasteurellaceae;g__Pasteurella	0	0	0	0	0	0	0	0	0	0	0	0	0	0	0	0	0	0	0	0	0	0	0	0	0	0	0	0	0	0	0	0	0	0	0	0	0	0	0	0	0	0	0	0	0	0	0	0	0
d__Bacteria;p__Pseudomonadota;c__Gammaproteobacteria;o__Pseudomonadales;f__Marinobacteraceae;g__Marinobacter	0	0	0	0	0	0	0	0	0	0	0	0	0	0	0	0	0	0	0	0.00054401	0	0.000215765	0	0.000198373	0	0	0	0	0	0.000251921	0	0	0	0	0	0	0	0	0	0	0	0	0	0.000571429	0	0	0	0	0.000224115
d__Bacteria;p__Pseudomonadota;c__Gammaproteobacteria;o__Pseudomonadales;f__Pseudomonadaceae;g__Halopseudomonas	0	0	0	0	0	0	0	0	0	0	0	0	0	0	0	0	0	0	0	0	0	0	0	0	0	0	0	0	0	0	0	0	0	0	0	0.000254874	0	0	0	0	0	0	0	0	0	0	0	0	0
d__Bacteria;p__Pseudomonadota;c__Gammaproteobacteria;o__Pseudomonadales;f__Pseudomonadaceae;g__Permianibacter	0	0	0	0	0	0	0	0	0	0	0	0	0	0	0	0	0	0	0	0	0	0	0	0	0	0	0	0	0	0	0	0	0.000215517	0	0	0	0	0	0	0	0	0	0	0	0	0	0	0	0
d__Bacteria;p__Pseudomonadota;c__Gammaproteobacteria;o__Pseudomonadales;f__Pseudomonadaceae;g__Pseudomonas	7.66754e-05	0.00174841	0	0.00257143	0.00109733	0	0.00139018	0.00134657	0.000310318	0.000283849	0.000284064	0.0003187	0.000477441	0	0.000846414	0.000973236	0.000766675	0.000890631	0.000172622	0.00119682	0.000735048	0.00352417	0.000198965	0.00109105	0.00219803	0.000338238	0.000479463	0.00140663	0.000419147	0.000881723	0.000690211	0	0.0581897	0	0.00349612	0.000254874	0.000482625	0.000674821	0.000943198	0.000180099	0.00118029	0	0.00221196	0.00171429	0.00100424	0	0.0014146	0	0.0023532
d__Bacteria;p__Pseudomonadota;c__Gammaproteobacteria;o__Pseudomonadales;f__Pseudomonadaceae;g__Stutzerimonas	0	0	0	0	0	0	0	0	0	0	0	0	0	0	0	0	0	0	0	0.000326406	0	0	0	0	0	0	0	0	0	0	0	0	0.000862069	0	0	0	0	0	0	0	0	0	0	0	0	0	0	0	0
d__Bacteria;p__Pseudomonadota;c__Gammaproteobacteria;o__Salinisphaerales;f__Salinisphaeraceae;g__Salinisphaera	0	0	0	0	0	0	0	0	0	0	0	0	0	0	0	0	0	0	0	0	0	0	0	0	0	0	0	0	0	0	0	0	0	0	0	0	0	0	0	0	0	0	0	0	0	0	0	0	0
d__Bacteria;p__Pseudomonadota;c__Gammaproteobacteria;o__Vibrionales;f__Vibrionaceae;g__Aliivibrio	0	0	0	0	0.0003292	0	0	0	0	0	0	0	0	0	0	0	0	0	0	0	0	0	0	0	0	0	0	0	0	0	0	0	0	0	0	0	0	0	0	0	0.000196715	0	0	0.000228571	0	0	0.000246018	0	0
d__Bacteria;p__Pseudomonadota;c__Gammaproteobacteria;o__Xanthomonadales;f__Xanthomonadaceae;g__Lysobacter	0	0	0	0	0	0	0	0	0	0	0	0	0	0	0	0	0	0	0	0	0	0	0	0	0	0	0	0	0	0	0	0	0	0	0	0	0	0	0	0	0	0	0	0	0	0	0	0	0
d__Bacteria;p__Pseudomonadota;c__Gammaproteobacteria;o__Xanthomonadales;f__Xanthomonadaceae;g__Stenotrophomonas	0	0	0	0.000285714	0	0	0.000231696	0	0	0	0	0.0003187	0	0	0	0	0	0	0	0	0	0	0	0	0.000209336	0	0	0	0	0	0	0	0	0	0	0	0	0	0	0	0.000983574	0	0	0	0	0	0	0	0.000224115
d__Bacteria;p__Pseudomonadota;c__Gammaproteobacteria;o__Xanthomonadales;f__Xanthomonadaceae;g__Xanthomonas	0	0	0	0	0	0	0	0	0	0	0	0	0	0.000378788	0	0	0	0	0	0	0	0	0	0	0	0	0	0	0	0	0	0	0	0	0	0	0	0	0	0	0	0	0	0	0	0	0	0	0
d__Bacteria;p__Spirochaetota;c__Spirochaetia;o__Spirochaetales;f__Borreliaceae;g__Borrelia	0	0	0	0	0	0	0	0	0	0	0	0	0	0	0	0	0	0	0	0	0	0	0	0	0	0	0	0	0	0	0	0	0	0	0	0	0	0	0	0	0	0	0	0	0	0	0	0	0
d__Bacteria;p__Thermodesulfobacteriota;c__Desulfobulbia;o__Desulfobulbales;f__Desulfobulbaceae;g__Desulfobulbus	0	0	0	0	0	0	0	0	0	0	0	0	0	0	0	0	0	0	0	0	0	0	0	0	0	0	0	0	0	0	0	0	0	0	0	0	0	0	0.000314399	0	0	0	0	0	0	0	0	0	0
d__Bacteria;p__Thermodesulfobacteriota;c__Desulfovibrionia;o__Desulfovibrionales;f__Desulfovibrionaceae;g__Bilophila	0	0	0	0	0	0	0	0.00420805	0	0	0	0	0.00023872	0	0.000577101	0	0	0	0	0	0.000133645	0	0	0	0	0	0	0	0	0	0	0	0	0	0	0	0.00019305	0	0	0	0.000196715	0	0	0	0	0	0	0	0
d__Bacteria;p__Thermodesulfobacteriota;c__Desulfovibrionia;o__Desulfovibrionales;f__Desulfovibrionaceae;g__Desulfovibrio	0	0.00358885	0	0	0	0	0	0	0.00201707	0	0.00023672	0	0.00477441	0	0.00931056	0	0	0	0	0	0.000133645	0	0	0.00029756	0.00167469	0	0	0	0	0	0.000115035	0.000216708	0	0	0.000218508	0	0.00164093	0.000421763	0.000838399	0.000180099	0.00157372	0	9.61723e-05	0	0	0	0.00178363	0	0.00593904
d__Bacteria;p__Thermodesulfobacteriota;c__Desulfovibrionia;o__Desulfovibrionales;f__Desulfovibrionaceae;g__Lawsonia	0	0.000184043	0	0	0	0	0	0	0	0	0	0	0	0	0	0	0	0	0	0	0	0	0	0	0	0	0	0	0	0	0	0	0	0	0	0	0	0	0	0	0	0	0	0	0	0	0	0	0
d__Bacteria;p__Thermodesulfobacteriota;c__Desulfovibrionia;o__Desulfovibrionales;f__Desulfovibrionaceae;g__Paucidesulfovibrio	0	0	0	0	0	0	0	0	0	0	0	0	0	0	0	0	0	0	0	0	0	0	0	0	0	0.000338238	0	0	0	0	0	0	0	0	0	0	0	0	0	0	0	0	0	0	0	0	0	0	0
d__Bacteria;p__Verrucomicrobiota;c__Spartobacteria;o__Chthoniobacterales;f__Chthoniobacteraceae;g__Chthoniobacter	0	0	0	0	0	0	0	0	0	0	0	0	0	0	0	0	0	0	0	0	0	0	0	0	0	0	0	0	0	0	0	0	0	0	0	0	0	0.000253058	0	0	0	0	0	0	0	0	0	0	0
d__Bacteria;p__Verrucomicrobiota;c__Verrucomicrobiae;o__Verrucomicrobiales;f__Akkermansiaceae;g__Akkermansia	0	0.0244778	0	0.0631429	0	0	0.0881603	0	0.0358417	0	0	0	0.103963	0	0	0.00319778	0	0	0	0	0	0	0	0	0	0	0.00767141	0	0	0	0	0	0.0122845	0.457992	0	0.00522493	0.153282	0.00109658	0.0001048	0	0	0	0.00192345	0	0	0	0.00725752	0	0
d__Bacteria;p__Verrucomicrobiota;c__Verrucomicrobiae;o__Verrucomicrobiales;f__Rubritaleaceae;g__Rubritalea	0	0	0	0	0	0	0	0	0	0	0	0	0	0	0	0	0	0	0	0	0	0	0	0	0	0	0	0	0	0	0	0	0	0	0	0	0	0	0	0	0	0	0	0	0	0	0	0	0
[truncated: 11 more columns]

## Sheet: Supplementary Table 2
Taxon	CA101	CA102	CA103	CA104	CA105	CA106	CA107	CA108	CA109	CA110	CA111	CA112	CA113	CA114	CA115	CA116	CA117	CA118	CA119	CA120	CA121	CA122	CA123	CA124	CA125	CA126	CA127	CA128	CA129	CA130	NA131	NA132	NA133	NA134	NA135	NA136	NA137	NA138	NA139	NA140	NA141	NA142	NA143	NA144	NA145	NA146	NA147	NA148	NA149
d__Bacteria;p__Actinomycetota;c__Actinomycetes;o__Bifidobacteriales;f__Bifidobacteriaceae;g__Bifidobacterium	0	0.00901813	0.000673038	0.00685714	0.161966	0	0.0157553	0.000168322	0.00543057	0.0080897	0	0	0.0193364	0.00094697	0.00580948	0.000556135	0.00153335	0.00427503	0	0.00282885	0	0.000143843	0.00308396	9.92e-05	0.0184216	0.037037	0	0.0278983	0	0	0.000690211	0.000325062	0.000215517	0	0	0.000509749	0.000289575	0.00666385	0.00429679	0.0207114	0.00590145	0.0370074	0.100308	0.000571429	0.00390538	0.0147003	0.013654	0.0245043	0.00593904
d__Bacteria;p__Bacillota;c__Bacilli;o__Lactobacillales;f__Lactobacillaceae;g__Lacticaseibacillus	0	0	0	0	0.00109733	0.00635308	0.00231696	0	0	0	0	0	0	0	0	0	0	0.00142501	0	0	0	0.000143843	0	0	0.000209336	0	0	0.000468878	0	0	0.00023007	0	0	0	0	0	0.00019305	0	0	0.000720396	0	0.000913764	0.000384689	0	0	0	0	0	0.000224115
d__Bacteria;p__Bacillota;c__Bacilli;o__Lactobacillales;f__Lactobacillaceae;g__Lactiplantibacillus	0	0.000184043	0	0	0.000877867	0	0.00139018	0.000336644	0	0	9.47e-05	0	0.000477441	0.00094697	0.00011542	0.000417101	0.00153335	0	0	0	0	0.0010069	0.00198965	0.000198373	0.000523341	0	0	0.00105498	0	0	0.00023007	0.000216708	0.00193965	0	0.000218508	0	0.00019305	0.000674821	0	0.000630347	0	0.0119931	0.000192345	0	0.000223164	0.000668194	0.000123009	0.0112497	0.000336172
d__Bacteria;p__Bacillota;c__Bacilli;o__Lactobacillales;f__Lactobacillaceae;g__Levilactobacillus	0.000306701	0	0.00053843	0.000428571	0.0308351	0	0.00764597	0	0	0.000709622	9.47e-05	0.00015935	0.000358081	0.000757576	0.000192367	0	0.000766675	0.000356252	0.000431555	0	0.000334113	0.000863061	0.000596896	0.00972029	0	0	0.00175803	0	0	0	0.00023007	0	0.000215517	0.000751366	0	0	0	0.000168705	0	0.000720396	0.000786859	0.00217019	0.000192345	0	0	0	0	0	0.00123263
d__Bacteria;p__Bacillota;c__Bacilli;o__Lactobacillales;f__Lactobacillaceae;g__Liquorilactobacillus	0	0	0	0	0.000548667	0	0.000231696	0	0	0	0	0	0	0.000568182	0	0	0	0	0	0	0	0	0	0	0	0	0	0	0	0	0	0	0	0	0	0	0	0	0	0	0	0	0	0	0	0	0	0	0
d__Bacteria;p__Bacillota;c__Clostridia;o__Eubacteriales;f__Clostridiaceae;g__Butyricicoccus	0	0	0	0.00142857	0	0	0	0	0	0	9.47e-05	0.003187	0	0	0.00169283	0.000208551	0	0	0	0	0	0.000359609	0.000497413	0	0	0	0	0.000820537	0	0.000251921	0.00218567	0	0	0	0.000437015	0.000127437	0	0.00286799	0	0.000180099	0.000295072	0.000228441	0.00144258	0.00171429	0	0	0	0	0.000448229
d__Bacteria;p__Bacteroidota;c__Bacteroidia;o__Bacteroidales;f__Bacteroidaceae;g__Bacteroides	0	0.00055213	0.0148068	0	0.00406013	0	0.000115848	0.0053863	0	0.000283849	0.000757504	0	0.223323	0.000757576	0.00234688	0.0041015	0	0	8.63e-05	0.000326406	0.000334113	0	0	0.000793493	0.00209336	0	0	0.0153558	0	0	0.00138042	0.000216708	0.00140086	0.00259563	0.00109254	0.00739136	0.000965251	0.00033741	0.002096	0.0300765	0	0.0133638	0	0	0.0658335	0	0.000246018	0	0.00481847
d__Bacteria;p__Verrucomicrobiota;c__Verrucomicrobiae;o__Verrucomicrobiales;f__Akkermansiaceae;g__Akkermansia	0	0.0244778	0	0.0631429	0	0	0.0881603	0	0.0358417	0	0	0	0.103963	0	0	0.00319777	0	0	0	0	0	0	0	0	0	0	0.00767141	0	0	0	0	0	0.0122845	0.457992	0	0.00522493	0.153282	0.00109658	0.0001048	0	0	0	0.00192345	0	0	0	0.00725752	0	0
[truncated: 11 more columns]

## Sheet: Supplementary Table 3
History of atherosclerosis	Smoking/drinking	TC	TG	Uric acid	Serum creatinine	Troponin I	s__Bacteroides coprosuis	s__Bacteroides faecis	s__Bacteroides ovatus	s__Bacteroides thetaiotaomicron	s__Bacteroides uniformis	s__Bacteroides xylanisolvens	s__Propionibacterium freudenreichii	s__Faecalibacterium butyricigenerans	s__Faecalibacterium prausnitzii	s__Alkalihalobacillus clausii	s__Prevotella bryantii	s__Prevotella copri	s__Lactococcus lactis	s__Akkermansia muciniphila	s__Alicyclobacillus acidiphilus	s__Hylemonella gracilis
0	0	4.45	4.44	505.91	76.87	0.188	0	0	0	0	0	0	0	0	0	0	0	0	7.66754e-05	0	0	0
1	0	5.29	2.13	271.15	90.23	0.1	0	0	0	0.000368087	0	0	0	0.00055213	0.00469311	0.00239256	0	0	0.00276065	0.0242937	0	0
0	0	5.59	1.43	305.9	59.9	0.17	0	0	0	0.000673038	0	0	0	0	0.0192489	0	0	0	0.000269215	0	0	0
0	0	7.06	0.78	461.7	169.4	0.01	0	0	0	0	0	0	0	0	0.000714286	0	0	0	0.00185714	0.0615714	0.000571429	0
0	0	5.21	2.35	230.9	65.7	0.29	0	0	0	0.00340173	0	0	0	0	0.001646	0.000109733	0	0	0.000438933	0	0	0
1	1	5.5	3.56	475.6	96.3	0.045	0	0	0	0	0	0	0	0	0	0	0	0	0	0	0	0
1	0	3.4	4.5	370.7	80.7	0.012	0	0	0	0	0	0	0	0	0.000695088	0	0	0	0	0.0874652	0	0
0	0	4.51	1.95	201.3	64	0.01	0	0	0	0.0053863	0	0	0	0	0.0299613	0	0	0	0.000841609	0	0.000336644	0
1	0	4.79	1.47	514.3	87.6	0.01	0	0	0	0	0	0	0	0	0	0	0	0	0	0.0358417	0	0
0	0	3.72	0.52	831	44.99	1.182	0	0	0	0.000283849	0	0	0	0	0	0.00879932	0	0	0	0	0	0
1	1	7.21	2.45	577.8	86.8	0.01	0	0	0	0.000568128	9.4688e-05	0	0	0.000331408	0.0232459	0.00677019	0	0	0.0031247	0	0	0
1	1	5.24	4.07	500.2	101.2	0.01	0	0	0	0	0	0	0	0	0	0	0	0	0.00047805	0	0	0
0	0	3.75	1.25	394.1	81.1	0.01	0	0	0	0.00322273	0	0	0	0	0.00405825	0.00011936	0	0	0.00107424	0.100979	0	0
0	1	3.65	3.43	408.2	75.7	0.56	0	0	0	0.000378788	0	0	0	0	0	0	0	0	0.00170455	0	0	0
1	0	4.79	1.61	435	63	0.01	0	0	0	0.00211604	0.000153894	0	0	0	0.000384734	0.00465528	0	0	0.0017313	0	0	0
1	1	5.28	0.83	360.21	79.97	0.02	0	0	0	0.00396246	0	0	0	0	0.00889816	0.000139034	0	0	0.00403198	0.00319778	0	0
1	1	5.47	1.89	615.84	122.71	0.01	0	0	0	0	0	0	0	0	0	0	0	0	0.00153335	0	0	0
0	0	5.06	7.19	258.4	41.8	0.1	0	0	0	0	0	0	0	0	0.000178126	0	0	0	0.000712504	0	0	0
1	0	3.65	2.03	619.8	166.3	0.01	0	0	0	8.63111e-05	0	0	0	0	0	0.000345244	0	0	0.00120835	0	0.000345244	0
1	0	3.89	1.74	341.6	68.9	3.58	0	0	0	0.000326406	0	0	0	0	0.000979219	0.000761615	0	0	0.000326406	0	0	0
1	1	4.01	0.71	372.4	87.8	0.01	0	0	0	0.000334113	0	0	0	0	0.00233879	0.000133645	0	0	0.00287337	0	0	0
0	1	3.45	1.38	373.9	75.1	0.022	0	0	0	0	0	0	0	0	0.0624281	0.000287687	0	0	0.00136651	0	0	0
1	1	6.47	1.31	402	77	0.994	0	0	0	0	0	0	0	0	0.000198965	0.000298448	0	0	0.00427776	0	0	9.94827e-05
1	0	6.75	2.21	321.7	83.4	0.01	0	0	0	0.000793493	0	0	0	0	0.04146	0	0	0	0.00109105	0	0	0
1	1	4.54	3.17	336.4	82.3	0.05	0	0	0	0.00167469	0	0	0	0	0.0145489	0	0	0	0.00732677	0	0	0
1	0	5.1	2.03	446.2	82.4	0.01	0	0	0	0	0	0	0	0	0.00169119	0.00608828	0	0	0.0062574	0	0.000338238	0
1	0	6.93	6.53	589.1	99.5	0.61	0	0	0	0	0	0	0	0	0	0	0	0	0.00111875	0.00735177	0	0
0	0	4.17	1.04	495.1	93	2.6	0	0.000351659	0	0.0139491	0	0	0	0	0.156019	0	0	0	0.000586098	0	0	0
0	1	7.14	2.35	558.9	104.9	0.02	0	0	0	0	0	0	0	0	0	0	0	0	0.000167659	0	0	0
0	0	5.59	1.43	418.9	66.1	0.17	0	0	0	0	0	0	0	0	0.0012596	0	0	0	0	0	0	0
0	0	4	0.67	202.5	56.6	0.006	0	0	0	0.00140086	0	0	0	0	0.00954791	0.000920281	0	0	0.00356609	0	0	0
0	0	3	0.9	239.1	68.9	0.006	0	0	0	0	0	0	0	0	0.00650125	0.00790985	0.000216708	0	0.00195037	0	0	0
1	0	4.91	1.05	294.5	45.7	0.007	0	0	0	0.00109254	0	0	0	0	0.0100216	0	0	0	0.000538793	0.0116379	0	0
1	0	4.76	1.23	355.6	64.4	0.01	0	0	0	0.00688161	0.000254874	0	0	0	0	0	0	0	0	0.45724	0	0
0	0	3.04	1.26	575.63	94.31	0.006	0	0	0	0	0	0	0	0.000218508	0.0467606	0.00633672	0	0	0.000764777	0	0	0
0	1	3.36	0.57	160.18	65.6	0.015	0	0	0	0.00033741	0	0	0	0	0.0109596	0.000254874	0	0	0.00407799	0.00522493	0	0
0	0	4.91	1.05	294.5	45.7	0.006	0	0.000180099	0	0.0258442	0.000180099	0	0	0	0	0.00376448	0	0	0.00019305	0.151448	0	0
1	0	4.53	1.02	366.5	90.4	0.0006	0	0	0	0.002096	0	0	0	0	0.107803	0.00033741	0	0	0.00118094	0.00109658	0	0
0	0	5.8	3.34	365.9	70.2	0.012	0	0	0	0	0	0	0	0	0	0	0	0	0.000419199	0.0001048	0	0
0	0	2.59	1.03	214.71	62.78	0.006	0	0	0.000571102	0.00970874	0.000456882	0	0	0.000270149	0.12805	0.000180099	0	0	0.00117064	0	0	0
0	0	4.08	0.78	284	43.3	0.1	0	0	0	0	0	0	0	0	0	9.83574e-05	0	0	0.00039343	0	0	0
0	0	4.18	2.52	430.7	81	0.006	0	0	0	0	0	0	0	0	0.000685323	0	0	0	0.000228441	0	0	0
0	0	4.91	1.43	283	62.7	0.01	0	0.000446329	0	0.0561259	0.00178532	0	0	0	0.0618388	0.00490479	0	0	0.000192345	0.00192345	0	0
0	0	2.76	2.65	238.9	71.5	0.01	0	0	0	0	0	0	0	0	0.000228571	0.0136	0	0	0.000914286	0	0	0
0	0	4.89	1.24	466.2	60.8	0.006	0	0	0	0	0	0	0	0	0.00848025	0.0050212	0	0	0.000557911	0	0	0
0	0	3.05	1.89	319.2	50.8	0.32	0	0	0	0	0	0	0	0	0.0144139	0	0	0	0.000381825	0	0	0
0	0	4.4	1.41	212.4	60.7	0.1	0	0	0	0.00380995	0.000224115	0	0	0	0.0597208	0.00055354	0	0	6.15044e-05	0.00725752	0	0
1	0	3.61	1.07	412.2	58.5	0.006	0	0.000271223	0.000135612	0.00142392	0.000678058	0	0	0	0	0	0	0	0.000556917	0	0.000222767	0
1	1	4.76	1.23	355.6	153.5	0.006	0	0	0	0	0	0	0	0.000224115	0.0206186	0.00212909	0	0	0.0015688	0	0	0
0	0	3.28	0.79	392.1	61.5	0.006	0	0	0.000322503	0.00298315	0.000161251	0	0.000135612	0.000135612	0.0175617	0.00169515	0	0	0.000474641	0.0221047	0.000135612	0
0	0	3.66	0.93	219.4	52.7	0.038	0	0.00021077	0	0.00105385	0.00021077	0	0	0	0.00365606	0	0	0	0.00121869	0	0	0
1	0	4.66	2.88	618.5	84.9	0.1	0	0	0	0	0	0	0	0	0	0.00169314	0	0	0.00129001	0.0841732	0.000161251	0
0	0	4.48	1.39	324.1	60.2	0.006	0	0	0	0	0	0	0	0	0.0419433	0.00611234	0	0.00021077	0.0064285	0	0.000421541	0
0	0	4.12	0.85	236.27	64.4	0.006	0	0.00155874	0.00226725	0.045345	0.00524302	0	0	0	0.00854428	0.00447177	0	0	0.000159706	0	0	0
0	0	1.93	0.37	379.1	69	0.003	0.000241984	0.0015729	0.00205687	0.145312	0.00181488	0.00193587	0	0	0.0360923	0.000211685	0	0	0.000317528	0	0	0
0	0	4.11	0.49	383.5	49	0.006	0	0.000480731	0	0	0	0	0	0.00085022	0.0572481	0	0	0	0.000283407	0.0751027	0	0
0	0	3.61	0.87	395.6	72.3	0.006	0	0.000601805	0	0.00551655	0	0	0	0	0.0130672	0	0.000241984	0.000241984	0.00508167	0	0	0
1	0	4.51	0.76	320.6	88	0.006	0	0.000402495	0.000402495	0.0555444	0.00181123	0	0	0	0.0388591	0.00488743	0	0	0	0	0	0
0	0	3.55	0.63	185.34	49.8	0.006	0	0	0.000216708	0	0	0	0	0	0.000200602	0	0	0	0	0	0	0
0	0	3.72	1.28	298.4	50.5	0.006	0	0.00023007	0.00023007	0.000920281	0	0	0	0.000402495	0.0509157	0.000402495	0	0	0.000402495	0	0	0

## Sheet: Supplementary Table 4
Index	Compounds	Class	Q1 (Da)	Q3 (Da)	Molecular Weight	Ion mode	Ionization model	Formula	M1	M2	M3	BO3	BO1	BO2	MWSPS24074a_R1	MWSPS24074a_R2	MWSPS24074a_R3	cpd_ID	HMDB	CAS	kegg_map
2-AF	2-Aminophenol	Aniline Compounds	110.1	110.1	109.0528	Positive	[M+H]+	C6H7NO	0.00482383758	0.00996961304	0.00984156816	0.00811124598	0.00703919808	0.00437637616	0.00715911008	0.00786428226	0.0077288983	-	-	95-55-6	-
2-AA	2-Aminobenzoic acid	Benzoic acids and derivatives	138.0	120.1	137.0477	Positive	[M+H]+	C7H7NO2	0.0013317322	0.00185204453	0.000907179787	0.000910677748	0.000522420128	0.0013982256	0.00121211812	0.00120466816	0.00120228942	C00108	HMDB0001123	118-92-3	ko00380,ko00400,ko01100,ko01230
3-MeOAA	2-Amino-3-methoxybenzoic acid	Benzoic acids and derivatives	166.0	107.0	167.0582	Negative	[M-H]-	C8H9NO3	N/A	N/A	N/A	N/A	N/A	N/A	N/A	N/A	N/A	C05831	HMDB0060374	3177-80-8	ko00380
3-HAA	3-Hydroxyanthranilic acid	Benzoic acids and derivatives	152.0	108.0	153.0426	Negative	[M-H]-	C7H7NO3	0.000110261486	7.91470626e-05	0.000105980801	0.000231996648	N/A	N/A	9.57877088e-05	8.17569749e-05	7.48288385e-05	C00632	HMDB0001476	548-93-6	ko00380,ko01100,ko01240
6-HMLT	6-Hydroxy melatonin	Indoles and derivatives	247.1	232.2	248.1161	Negative	[M-H]-	C13H16N2O3	N/A	N/A	N/A	N/A	N/A	N/A	N/A	N/A	N/A	C05643	HMDB0004081	2208-41-5	ko00380
IGA	3-Indoleglyoxylic acid	Indoles and derivatives	190.0	144.1	189.0426	Positive	[M+H]+	C10H7NO3	N/A	N/A	N/A	N/A	0.000151371228	0.000248879275	N/A	N/A	N/A	-	-	1477-49-2	-
5-Me-IAA	5-Methoxyindoleacetic acid	Indoles and derivatives	206.1	160.1	205.0739	Positive	[M+H]+	C11H11NO3	N/A	N/A	0.000162954976	N/A	0.000146411647	0.000106407231	0.000110467007	0.000123874857	8.50288603e-05	C05660	HMDB0004096	3471-31-6	ko00380
ILA	Indole-3-lactic acid	Indoles and derivatives	204.2	158.1	205.0739	Negative	[M-H]-	C11H11NO3	0.000110325602	3.72588444e-05	N/A	N/A	1.48120176e-06	N/A	3.35514661e-05	3.16024126e-05	2.6647906e-05	C02043	HMDB0000671	832-97-3	-
NAS	N-acetylserotonin	Indoles and derivatives	219.1	202.2	218.1055	Positive	[M+H]+	C12H14N2O2	0.000364110486	0.000987051955	0.00019076321	0.000523385432	0.000554133141	0.000159816355	0.000412147332	0.00041386164	0.00037668697	C00978	HMDB0001238	1210-83-9	ko00380,ko01100
IEt	Tryptophol	Indoles and derivatives	162.1	144.1	161.0841	Positive	[M+H]+	C10H11NO	0.000696179325	0.000456566062	0.000534037396	0.00081552699	0.00126372186	0.000456442603	0.00067236307	0.00071302506	0.000724745645	C00955	HMDB0003447	526-55-6	ko00380
5_HTOL	5-Hydroxytryptophol	Indoles and derivatives	178.1	160.2	177.079	Positive	[M+H]+	C10H11NO2	2.55822697e-05	5.72715829e-05	7.75194547e-05	9.85194351e-05	6.59157895e-05	0.000113503106	7.70672976e-05	6.88099662e-05	7.18679234e-05	-	HMDB0001855	154-02-9	-
IAM	Indole-3-acetamide	Indoles and derivatives	173.2	130.0	174.0793	Negative	[M-H]-	C10H10N2O	N/A	N/A	N/A	N/A	N/A	N/A	N/A	N/A	N/A	C02693	HMDB0029739	879-37-8	ko00380,ko01100
5-HTP	Hydroxytryptophan	Indoles and derivatives	218.9	143.9	220.0848	Negative	[M-H]-	C11H12N2O3	7.04542529e-05	0.000128838645	9.38363748e-05	5.52673429e-05	8.15207871e-05	8.97911442e-05	0.000106828822	0.00011751334	0.000110151632	C00643	HMDB0000472	4350-9-8	ko00380,ko01100,ko04361,ko04726
MLT	Melatonin	Indoles and derivatives	233.4	174.2	232.1212	Positive	[M+H]+	C13H16N2O2	N/A	N/A	N/A	N/A	N/A	N/A	N/A	N/A	N/A	C01598	HMDB0001389	73-31-4	ko00380,ko01100,ko04080,ko04713
SER	Serotonin	Indoles and derivatives	177.0	160.2	176.095	Positive	[M+H]+	C10H12N2O	0.00669468588	0.00441137639	0.00995856089	0.013472226	0.00665301723	0.00454863621	0.00903313552	0.00910485817	0.00933956103	C00780	HMDB0000259	50-67-9	ko00380,ko01100,ko04024,ko04080,ko04361,ko04540,ko04721,ko04726,ko04742,ko04750,ko04976,ko05207
L-TRP	L-tryptophan	Indoles and derivatives	205.0	159.1	204.0899	Positive	[M+H]+	C11H12N2O2	0.0379748131	0.0249306231	0.0137421685	0.0160113748	0.0251106643	0.0113518367	0.032609845	0.0329766931	0.0327356719	C00078	HMDB0000929	73-22-3	ko00260,ko00380,ko00400,ko00970,ko01100,ko01210,ko01230,ko01240,ko04361,ko04726,ko04974,ko04978,ko05143,ko05230
TRM	Tryptamine	Indoles and derivatives	161.1	144.1	160.1	Positive	[M+H]+	C10H12N2	0.00111224442	0.000451745157	0.00152950527	0.000712754567	0.00381491169	0.000727731631	0.00148948782	0.00156023111	0.00153377889	C00398	HMDB0000303	61-54-1	ko00380,ko01100,ko04080
IPA	Indolylpropionic acid	Indoles and derivatives	190.0	130.0	189.079	Positive	[M+H]+	C11H11NO2	0.000232743431	0.000221326656	0.000532654228	0.000269088982	0.00052229176	0.00024439004	0.000435168369	0.000398603229	0.000416478826	-	HMDB0002302	830-96-6	-
ICAld	Indole-3-carbaldehyde	Indoles and derivatives	146.0	118.1	145.0528	Positive	[M+H]+	C9H7NO	0.000228872394	0.000177325207	6.14209851e-05	0.000103550775	8.0608219e-05	8.48760711e-05	0.000147500772	0.000143212678	0.000142507418	C08493	HMDB0029737	487-89-8	-
IAA	β-Indole-3-acetic acid	Indoles and derivatives	176.0	130.1	175.0633	Positive	[M+H]+	C10H9NO2	0.00103048395	0.00169915759	0.00305795402	0.00546403268	0.00601541012	0.0278393599	0.0176712081	0.0184452709	0.0181225877	C00954	HMDB0000197	87-51-4	ko00380,ko01100
IA	Indole-3-β-acrylic acid	Indoles and derivatives	186.1	142.0	187.0633	Negative	[M-H]-	C11H9NO2	2.5436917e-05	1.58732812e-05	2.68245803e-05	1.54587894e-05	2.67897488e-05	3.3974952e-05	2.66753019e-05	2.53179004e-05	2.67602464e-05	-	-	1204-06-4	-
5-HIAA	5-Hydroxyindoleacetic acid	Indoles and derivatives	192.2	146.0	191.0582	Positive	[M+H]+	C10H9NO3	0.00118245668	0.00101061088	0.0022909066	0.00158999784	0.000680399745	0.0011652529	0.00135149918	0.0013433603	0.0013205819	C05635	HMDB0000763	54-16-0	ko00380,ko01100,ko04726
2-KA	2-Ketoadipic acid	Keto acids and derivatives	159.0	59.0	160.0372	Negative	[M-H]-	C6H8O5	0.00026519088	0.00032442025	0.000379407863	0.000200867304	0.000152140549	9.96255307e-05	0.000206558225	0.00023034332	0.000208347184	C00322	HMDB0000225	3184-35-8	ko00300,ko00310,ko00380,ko00785,ko01100,ko01210,ko01230,ko01240
L-KYN	L-kynurenine	Organooxygen compounds	209.1	192.1	208.0848	Positive	[M+H]+	C10H12N2O3	3.94036027e-05	7.97599343e-05	7.52561227e-05	5.0573105e-05	7.30551211e-05	7.00324854e-05	6.18815022e-05	5.79427234e-05	6.22491407e-05	C00328	HMDB0000684	2922-83-0	ko00380,ko01100,ko01240,ko05143
NFK	N-formylkynurenine	Organooxygen compounds	237.1	220.2	236.0797	Positive	[M+H]+	C11H12N2O4	0.000678584226	0.000378961553	0.000443682835	0.00027622195	0.000254320841	0.000343603117	0.000371322481	0.000378498024	0.000374771317	C02700	HMDB0001200	1022-31-7	ko00380,ko01100,ko01240
CA	Cinnabarinic acid	Oxazines	298.9	211.2	300.0382	Negative	[M-H]-	C14H8N2O6	N/A	N/A	N/A	N/A	N/A	N/A	N/A	N/A	N/A	C05640	HMDB0004078	606-59-7	ko00380,ko01100
N-Acid	Nicotinic acid	Pyridines and derivatives	124.0	78.1	123.032	Positive	[M+H]+	C6H5NO2	0.104393773	0.182245254	0.188374344	0.118150144	0.17490104	0.162944888	0.162088725	0.160086807	0.158583946	C00253	HMDB0001488	59-67-6	ko00760,ko01100,ko01240,ko05133
PA	Picolinic acid	Pyridines and derivatives	124.2	78.3	123.032	Positive	[M+H]+	C6H5NO2	0.0858536499	0.149407019	0.138347234	0.0680297095	0.123959309	0.106898592	0.122599811	0.1075013	0.106631608	C10164	HMDB0002243	98-98-6	ko00380,ko01100
XA	Xanthurenic acid	Quinolines and derivatives	203.9	160.0	205.0375	Negative	[M-H]-	C10H7NO4	0.0019583667	0.00101973802	0.0049641958	0.00210241557	0.00138586691	0.000917603256	0.00215251844	0.00211932451	0.00207965372	C02470	HMDB0000881	59-00-7	ko00380
KYNA	Kynurenic acid	Quinolines and derivatives	188.1	144.2	189.0426	Negative	[M-H]-	C10H7NO3	0.00044910679	0.000458270574	0.00271258418	0.00035293269	0.00107131833	0.00105531055	0.00095095497	0.000952906911	0.000949775342	C01717	HMDB0000715	492-27-3	ko00380,ko01100
QA	Quinolinic acid	Quinolines and derivatives	168.0	168.0	167.0218577	Positive	[M+H]+	C7H5NO4	0.00177780108	0.00319792826	0.00424163356	0.00214586988	0.00239259894	0.00236979151	0.00287294134	0.00312081309	0.00278039657	C03722	HMDB0000232	89-00-9	ko00380,ko00410,ko00760,ko01100,ko01240

## Sheet: Supplementary Table 5
Index	Compounds	Class	Q1 (Da)	Q3 (Da)	Molecular Weight	Ion mode	Ionization model	Formula	cpd_ID	HMDB	CAS	kegg_map	C1	C2	C3	C4	C5	C6	M1	M2	M3	M4	M5	M6	BO1	BO2	BO3	BO4	BO5	BO6	MWY232445a_R1	MWY232445a_R2	MWY232445a_R3
12-KLCA	12-ketolithocholic acid	BAs	389.3	389.3	390.277008	Negative	[M-H]-	C24H38O4	-	HMDB00328	5130-29-0	-	46263.727	38278.3443	12456.9402	29481.6997	6088.20513	18914.9246	19133.7296	14481.9531	17179.78	6627.04799	8417.38422	3887.92079	58792.0393	39920.0995	43013.8105	9684.60606	3459.79242	26004.7115	10156.6	11312.4	9817.02
12-oxo-CDCA	12-Oxochenodeoxycholic acid	BAs	405.3	405.3	406.271912	Negative	[M-H]-	C24H38O5	-	HMDB00400	-	-	N/A	N/A	N/A	490.178658	1067.78907	757.911522	N/A	7074.57157	45873.5464	46112.0698	10749.5165	5459.88536	N/A	N/A	N/A	911.890909	4144.64971	2872.375	11469	15188	11994.5
23-DCA	Nor-Deoxycholic Acid	BAs	377.3	377.3	378.277008	Negative	[M-H]-	C23H38O4	-	-	53608-86-9	-	482.538583	578.933872	821.978723	115.893771	575.338171	206.515314	1623.37791	374.033509	99.7840754	74.8329617	86.2713486	86.2406462	842.063882	2249.12438	1608.45766	1155.84848	4942.1588	2021.79808	1043.36	1036.74	1020.98
3-oxo-CA	3-Oxocholic acid	BAs	405.3	289.4	406.271912	Negative	[M-H]-	C24H38O5	-	HMDB00502	2304-89-4	-	9.59713386	7.25418476	56.7021277	5.38460647	52.2850508	12.0800194	123.282813	297.464816	988.952331	1352.48667	768.955725	367.665451	281.190172	39.320398	42.4674395	36.5728283	156.447327	43.4272115	353.972	399.072	359.839
3-oxo-DCA	3-oxodeoxycholic acid	BAs	389.3	389.3	390.277008	Negative	[M-H]-	C24H38O4	-	HMDB62742	4185-30-7	-	38461.6273	29694.4977	22934.5491	37946.789	16984.5186	23704.6184	13752.3526	7677.26185	13515.3483	5707.90111	4993.51654	2680.50026	31390.9582	32984.0796	22843.1452	19923.8384	3940.05189	36389.8077	13639.9	14605.8	14690.7
3β-CA	3β-Cholic Acid	BAs	407.4	343.4	408.287567	Negative	[M-H]-	C24H40O5	-	HMDB00419	3338-16-7	-	71.9879265	78.8009086	1204.06282	36.1693868	1347.70198	829.623724	2584.2001	5141.84777	3581.89628	12468.1532	10407.2265	15591.3497	5126.19165	1303.91045	943.277218	875.384848	3232.98391	726.101923	6335.88	6518.57	6088.02
3β-DCA	3β-deoxycholic acid	BAs	391.3	391.3	392.292664	Negative	[M-H]-	C24H40O4	-	HMDB00438	570-63-8	-	20360.7349	24138.7178	24416.8186	25059.8745	25988.0019	54264.4628	78504.4081	20175.2992	14480.461	13805.8168	11851.0941	10768.6295	101676.658	111024.876	119206.653	67035.1515	13088.5314	105433.654	35670.7	38781.2	41606
3β-HDCA	β-Hyodeoxycholic Acid	BAs	391.3	391.3	392.292664	Negative	[M-H]-	C24H40O4	-	HMDB00664	570-84-3	-	2541.88976	2393.85159	2469.62513	520.720425	2124.4896	1162.06125	8462.72412	5680.97654	4111.11577	16562.5788	14452.2137	11280.667	16542.3096	22811.6418	30318.3468	6424.12121	10917.5921	9964.80769	8769.63	8278.32	8139.06
3β-UDCA	3β-Ursodeoxycholic Acid	BAs	391.3	391.3	392.292664	Negative	[M-H]-	C24H40O4	C17662	HMDB00686	78919-26-3	-	1797.79528	1100.39374	4505.0152	425.63689	518.279632	591.528439	17713.6206	14363.7147	10814.3531	10514.9782	5946.14758	3411.50599	24765.602	36259.602	48751.7137	3305.09091	916.222107	6103.65385	3225.7	3887.35	3492.19
6-ketoLCA	5-β-Cholanic Acid-3α-ol-6-one	BAs	389.277	389.277	390.27701	Negative	[M-H]-	C24H38O4	-	-	2393-61-5	-	7601.91076	4849.05603	2664.66059	4940.66634	1175.03628	5898.84298	6427.48886	4406.60603	10763.9602	2975.1333	3238.42239	579.73111	16657.887	16534.3284	14016.9355	5746.57576	1450.50337	20261.6346	3951.92	4210.06	5155.48
6,7-DKLCA	6,7-diketolithocholic acid	BAs	403.3	347.4	404.256287	Negative	[M-H]-	C24H36O5	-	-	-	-	215.565354	259.33266	776.546099	197.696765	702.830189	282.809917	281.572065	340.537099	101.144578	112.872516	119.099237	312.893174	596.628993	671.740299	556.293347	242.60101	886.760768	427.0375	331.28	341.785	373.555
7-KDCA	7-Ketodeoxycholic acid	BAs	405.3	405.3	406.271912	Negative	[M-H]-	C24H38O5	-	HMDB00391	911-40-0	-	6001.64829	3526.96618	32427.3556	2972.01352	30114.2719	6581.75984	17092.8182	60954.6194	388237.821	290813.379	179533.842	78448.6712	413028.01	13218.1095	13074.0927	6515.73737	152365.335	7047.81731	75892.6	76662.1	81520.1
7-KLCA	7-ketolithocholic acid	BAs	389.3	389.3	390.277008	Negative	[M-H]-	C24H38O4	-	HMDB00467	4651-67-6	-	2025.76378	1509.90409	3248.82472	2528.51762	2276.65215	1662.78075	7401.23824	7136.62997	4294.33211	2488.29859	3578.61578	1567.5456	18973.2678	12209.6517	18180.1411	4655.30303	5886.5698	17049.4231	4140.5	5129.48	4448.58
7,12-DKLCA	7,12-diketolithocholic acid	BAs	403.3	385.3	404.256287	Negative	[M-H]-	C24H36O5	-	-	517-33-9	-	1406.22572	1150.07572	2504.51874	129.258329	185.486212	N/A	8528.34076	3838.45859	22907.7004	4243.9651	2328.75318	668.435644	19786.9287	16875.5224	16526.4113	N/A	252.863518	N/A	913.295	1287.22	1203.35
alloLCA	5α-CHOLANIC ACID-3α-OL	BAs	375.298	375.298	376.297745	Negative	[M-H]-	C24H40O3	-	HMDB00761	2276-94-0	-	6156.40945	N/A	N/A	59204.1526	24791.969	66660.7681	3929.44032	2742.41264	852.833944	4117.4697	3079.00254	6517.76967	N/A	N/A	N/A	52099.0909	15731.6035	151722.115	48966.2	44185	48383.7
CA	cholic acid	BAs	407.4	343.4	408.287567	Negative	[M-H]-	C24H40O5	C00695	HMDB00619	81-25-4	ko00120,ko01100,ko04976	4251.93701	6432.69056	56369.4022	5917.31531	84161.3933	19655.2261	199955.423	321780.756	196015.715	509058.652	335351.654	641356.957	389893.857	39191.5423	69084.2742	24339.0909	414662.169	43061.4423	239138	290191	279060
CA-3S	Cholic Acid 3 Sulfate Sodium Salt	BAs	487.244	487.244	488.24439	Negative	[M-H]-	C24H40O8S	-	-	-	-	1077.01837	1130.8632	39764.4377	6429.8986	30538.8486	29194.2635	106460.624	45534.8971	177683.604	91136.2094	90271.0433	12032.4127	85881.3759	120390.05	177668.347	65751.7172	10019.8339	184768.269	56720.6	58273.4	57911.8
CA-7S	cholic acid 7 sulfate	BAs	487.244	487.244	488.24439	Negative	[M-H]-	C24H40O8S	-	HMDB0002421	60320-05-0	-	17050.8136	2912.73094	871795.339	133525.833	1095481.37	1366183.76	2290153.54	1206749.64	2752142.48	2900300.53	3151603.05	569311.1	2011508.6	3181810.95	3740010.08	4072404.04	830196.16	6376625	2546550	2595530	2648170
CDCA	Chenodeoxycholic acid	BAs	391.3	391.3	392.292664	Negative	[M-H]-	C24H40O4	C02528	HMDB00518	474-25-9	ko00120,ko01100,ko04976	1563.1811	2223.24079	12252.4823	3101.11057	16211.0305	4274.44823	27083.1105	18419.3394	4400.86957	9830.24721	6966.71756	28211.777	49999.4103	9299.95025	7523.6996	4414.9899	75496.7307	7051.80769	19744.1	20940.9	19196.7
CDCA-3Gln	Chenodeoxycholic acid-3-β-D-glucuronide	Glucuronide	567.3	567.3	568.324768	Negative	[M-H]-	C30H48O10	-	HMDB02430	58814-71-4	-	69.3784777	114.562342	73.4011145	N/A	N/A	N/A	N/A	41.951843	30.6664222	N/A	N/A	N/A	38.5917445	28.38	77.025504	N/A	N/A	N/A	N/A	N/A	N/A
CDCA-3S	chenodeoxycholic acid3-sulfate disodium salt	BAs	471.249	471.249	472.249475	Negative	[M-H]-	C24H40O7S	-	-	-	-	836.745407	N/A	21100.6079	7487.89957	18470.15	33951.6772	119666.171	59642.9871	211937.14	326702.86	215837.15	21641.1673	143962.654	159882.587	184505.04	176241.414	28197.5091	408766.346	157592	162850	159336
DCA	Deoxycholic acid	BAs	391.3	345.3	392.292664	Negative	[M-H]-	C24H40O4	C04483	HMDB00626	83-44-3	ko04976	261161.155	292857.143	289557.244	269439.884	255312.046	421322.314	567002.476	219019.627	101945.207	114806.592	88422.5954	126969.255	606063.882	586258.706	627050.403	448050.505	226231.448	660080.769	313386	331313	346128
DCA-3-O-S	Deoxycholic Acid 3-O-Sulfate Disodium Salt	BAs	471.249	471.249	472.249475	Negative	[M-H]-	C24H40O7S	-	-	-	-	56.1210499	60.8213024	39.0131712	N/A	N/A	N/A	N/A	N/A	N/A	N/A	N/A	N/A	N/A	N/A	N/A	N/A	55.1923197	N/A	N/A	N/A	N/A
DHCA	Dehydrocholic acid	BAs	401.3	401.3	402.240631	Negative	[M-H]-	C24H34O5	C13154	-	81-23-2	-	861.481365	873.99899	166.455927	N/A	N/A	N/A	N/A	N/A	851.800943	N/A	N/A	N/A	92.2487469	N/A	N/A	N/A	N/A	N/A	N/A	N/A	N/A
DLCA	Dehydrolithocholic acid	BAs	373.3	373.3	374.282104	Negative	[M-H]-	C24H38O3	-	-	1553-56-6	-	8184.32546	5208.70268	1873.09017	5142.13423	476.76149	2267.19494	791.570084	1629.6314	1096.21792	474.726127	717.879898	447.591454	2226.87961	2218.39801	939.908266	3006.45455	438.033212	3660.38462	1767.53	1854.25	2067.58
GCA	Glycocholic acid	Glyco	464.3	74	465.309052	Negative	[M-H]-	C26H43NO6	C01921	HMDB00138	475-31-0	ko00120,ko01100,ko04976,ko04979	N/A	N/A	326.137791	47.8745534	340.417997	54.6694215	103.446261	31.8348492	N/A	521.281629	280.650382	1853.36113	417.873219	N/A	N/A	32.0876768	1240.79917	121.594231	505.577	509.533	476.405
GCDCA	Glycochenodeoxycholic acid	Glyco	448.3	74	449.314117	Negative	[M-H]-	C26H43NO5	C05466	HMDB00637	640-79-9	ko00120,ko04976,ko04979	N/A	N/A	N/A	N/A	N/A	N/A	N/A	N/A	N/A	N/A	N/A	N/A	N/A	N/A	N/A	N/A	119.006746	N/A	N/A	N/A	N/A
GCDCA-3S	Glycochenodeoxycholic Acid 3 Sulfate Disodium Salt	BAs	528.271	528.271	529.270939	Negative	[M-H]-	C26H43NO8S	C15559	HMDB0002496	66874-09-7	-	588.389501	667.579001	1061.6616	N/A	N/A	N/A	1938.63299	25558.9277	3799.77999	N/A	N/A	N/A	1569.7199	2240.98507	1768.37702	N/A	N/A	N/A	N/A	N/A	N/A
GDCA	Glycodeoxycholic acid	Glyco	448.3	73.8	449.314117	Negative	[M-H]-	C26H43NO5	C05464	HMDB00631	360-65-6	-	98.0146982	117.813226	86.4391084	229.330758	64.5487179	300.144871	1397.75136	172.718047	36.0185437	63.2220068	46.8321628	171.494528	673.620639	1316.75622	740.929435	242.043434	184.077841	1164.83654	274.275	245.743	252.922
GDHCA	Glycodehydrocholic acid	Glyco	458.3	73.9	459.262085	Negative	[M-H]-	C26H37NO6	-	-	3415-45-0	-	N/A	N/A	N/A	N/A	N/A	N/A	N/A	N/A	N/A	N/A	N/A	N/A	N/A	N/A	N/A	N/A	N/A	N/A	N/A	N/A	N/A
GHCA	Glycohyocholic acid	Glyco	464.3	74	465.309052	Negative	[M-H]-	C26H43NO6	-	-	32747-08-3	-	N/A	25.7274104	12.4246201	N/A	N/A	N/A	28.4304111	34.2506462	29.0823468	N/A	N/A	N/A	17.3489926	21.558607	23.2414315	N/A	N/A	N/A	N/A	N/A	N/A
GHDCA	Glycohyodeoxycholic Acid	BAs	448.314	448.314	449.314124	Negative	[M-H]-	C26H43NO5	-	-	13042-33-6	-	N/A	6.61249874	N/A	N/A	N/A	N/A	63.578207	N/A	N/A	N/A	N/A	N/A	69.9727764	81.1323383	71.4603831	N/A	129.196679	N/A	N/A	N/A	N/A
GLCA	Glycolithocholic acid	Glyco	432.3	74	433.319214	Negative	[M-H]-	C26H43NO4	C15557	HMDB00698	474-74-8	-	22.6811549	34.6409894	23.6682877	10.964365	0.766763425	11.2150705	38.4512135	21.2015318	8.48540597	N/A	N/A	N/A	57.9935135	95.1257711	67.4649194	6.64894949	0.151111572	44.2048077	N/A	N/A	N/A
GLCA-3S	glycolithocholic acid-3-sulfate	Glyco	512.3	97.2	513.276001	Negative	[M-H]-	C26H43NO7S	C11301	HMDB02639	15324-64-8	-	N/A	N/A	N/A	57.0340898	62.0689889	58.6614487	N/A	N/A	N/A	75.7214736	37.4261578	52.1694633	N/A	N/A	N/A	44.5986869	29.7429165	84.3643269	66.2508	66.6033	73.2563
GUDCA	Glycoursodeoxycholic acid	Glyco	448.3	73.8	449.314117	Negative	[M-H]-	C26H43NO5	-	HMDB00708	64480-66-6	-	N/A	0.069859364	7.98529889	19.5430227	15.585583	30.7340788	64.2045567	7.7726855	N/A	22.9352399	19.1552163	27.8248046	49.7171499	96.240199	42.3177419	28.3836364	121.936689	122.080769	42.1653	37.6797	39.9484
GUDCA-3S	Glycoursodeoxycholic Acid 3 Sulfate Sodium	BAs	528.271	528.271	529.270939	Negative	[M-H]-	C26H43NO8S	-	HMDB0002409	133429-88-6	-	N/A	N/A	N/A	1783.8339	1974.73633	2035.86777	N/A	3859.94256	N/A	5033.57247	5057.65903	10950.5993	N/A	N/A	N/A	1935.39394	10624.0789	2019.32692	5345.15	5933.85	5186.98
HCA	hyocholic acid	BAs	407.4	407.4	408.287567	Negative	[M-H]-	C24H40O5	C17649	HMDB00760	547-75-1	-	2981.23885	2888.11711	6369.5542	10179.9131	6875.82003	21645.5032	53822.6845	39917.7597	77632.373	57228.5022	63179.9491	42245.5446	35565.7985	39555.0249	65099.3952	22662.3232	61171.3544	74585.7692	40825.6	45256.5	40806.7
HDCA	Hyodeoxycholic acid	BAs	391.3	391.3	392.292664	Negative	[M-H]-	C24H40O4	C15517	HMDB0000733	83-49-8	-	20616.378	21503.9879	20969.1996	21696.1854	11469.3759	47634.808	67044.0812	34359.2149	23079.4133	27362.2879	27882.9517	16286.7118	86603.4398	128083.582	153075.605	68500	35419.2008	109220.192	46677.4	42537.7	46277.5
IALCA	Isoallolithocholic acid	BAs	375.3	375.3	376.29776	Negative	[M-H]-	C24H40O3	-	HMDB00713	2276-93-9	-	3541.32283	2806.49167	1453.29281	7843.40898	1522.13836	3663.25717	3047.95443	2865.64864	1439.96857	1307.08677	839.954198	3662.61595	2337.70025	2604.62687	7649.55645	2310.72727	689.073171	17794.1346	3315.7	4114.71	3961.57
IDCA	Isodeoxycholic acid	BAs	391.3	345.3	392.292664	Negative	[M-H]-	C24H40O4	C17661	HMDB02536	566-17-6	-	N/A	N/A	N/A	N/A	N/A	N/A	N/A	N/A	N/A	N/A	N/A	N/A	N/A	N/A	N/A	N/A	N/A	N/A	N/A	N/A	N/A
ILCA	isolithocholic acid	BAs	375.3	375.3	376.29776	Negative	[M-H]-	C24H40O3	C17658	HMDB00717	1534-35-6	-	4135.62205	4076.7996	2422.40122	9387.95751	3047.63425	10590.3743	1755.7999	784.500718	787.184914	1331.25545	1046.7888	1603.82491	3330.34889	4765.07463	7604.09274	7896.82828	1293.06694	17916.8269	5099.13	6762.96	6811.2
isoCDCA	Isochenodeoxycholic Acid	BAs	391.293	391.293	392.29266	Negative	[M-H]-	C24H40O4	C17660	HMDB0000361	566-24-5	-	26072.231	22396.2645	18343.769	32417.5761	17914.1751	65057.3651	100246.657	35486.3571	N/A	725.661658	1284.15267	16408.5461	200371.499	186597.015	132110.887	120043.434	32102.958	232725	65303.6	61625.3	62964
LCA	Lithocholic acid	BAs	375.3	375.3	376.29776	Negative	[M-H]-	C24H40O3	C03990	HMDB00761	434-13-9	ko04976	48839.895	50107.4205	31993.4144	40665.1859	14845.283	42903.3544	34568.2021	13275.4428	4227.7318	2769.81095	1845.33333	4493.56957	55125.602	50798.9055	87157.1573	32585.2525	10806.2273	105973.077	32614.1	30256.1	32799.2
LCA-3S	lithocholic acid-3-sulfate	BAs	455.3	97	456.254547	Negative	[M-H]-	C24H40O6S	-	HMDB0000907	34669-57-3	-	31.3781627	29.5331651	32.398075	15.7997103	4.92862119	10.2680603	856.315007	33.1161321	45.7534835	3.23619001	5.58168957	3.3941532	1538.66339	5070.40796	1242.2379	2361.72727	4.74854177	2829.48077	452.824	485.004	485.344
MDCA	murideoxycholic acid	BAs	391.3	391.3	392.292664	Negative	[M-H]-	C24H40O4	C15515	HMDB00811	668-49-5	-	857.5979	872.851085	2411.95542	1116.56205	2505.23464	4846.53379	5582.00099	3604.34658	655.476166	1875.02666	2271.08397	4327.41011	20960.9828	13029.3532	10032.5605	8121.37374	6037.00052	7819.33654	4927.36	4549.02	4672.74
NCA	norcholic acid	BAs	393.3	329.4	394.271912	Negative	[M-H]-	C23H38O5	-	-	60696-62-0	-	724.741207	1035.8102	700.586626	449.45437	719.927431	1970.8702	2463.45716	60133.9397	9030.55003	13795.1527	11370.0763	73966.5451	821.52629	1632.20896	1331.62298	581.787879	5716.99014	727.679808	14780.2	16715.3	14648.3
TCA	Taurocholic acid	Tauro	514.3	79.8	515.291687	Negative	[M-H]-	C26H45NO7S	C05122	HMDB00036	81-24-3	ko00120,ko00430,ko01100,ko04976,ko04979	4004.31496	4734.28571	9176.37285	3798.62868	19572.6173	2559.64025	1976.9787	9091.15366	1393.78732	7205.12845	2962.09669	22908.3898	31890.6143	2641.30348	6789.95968	1769.55556	6474.88324	3041.61538	7799.22	8478.55	7289.6
TCA-3S	Taurocholic Acid 3 sulfate sodium salt	Tauro	594.248	594.248	595.248489	Negative	[M-H]-	C26H45NO10S2	-	HMDB02581	145-42-6	-	1162.01575	1047.11762	1460.90172	685.437953	745.902274	699.034516	502.465577	2317.34801	849.722368	2189.52981	1318.68702	1073.14226	2245.83784	1450.46766	532.649194	497.350505	2061.39076	730.148077	1138.86	1079.9	1070.48
TCDCA	Taurochenodeoxycholic acid	Tauro	498.3	79.8	499.296753	Negative	[M-H]-	C26H45NO6S	C05465	HMDB00951	516-35-8	ko00120,ko04976,ko04979	656.181627	669.964664	1451.40831	868.223081	2253.7881	542.315994	388.232789	407.053135	561.990571	241.08095	203.60916	172.577384	6531.23342	935.59403	2281.50202	203.230303	1569.89102	292.4125	581.416	580.987	540.271
TDCA	Taurodeoxycholic acid	Tauro	498.3	79.8	499.296753	Negative	[M-H]-	C26H45NO6S	C05463	HMDB00896	516-50-7	-	250.129134	283.472993	562.160081	360.782231	1660.40639	2849.5965	3184.98266	3295.19387	281.591409	2636.85894	951.462595	4979.32256	14342.5061	8901.95025	4801.65323	941.842424	1637.95537	5700.38462	2458.34	2334.85	2462.51
TDHCA	Taurodehydrocholic acid	Tauro	508.3	79.9	509.24472	Negative	[M-H]-	C26H39NO7S	-	-	517-37-3	-	N/A	N/A	N/A	N/A	N/A	N/A	N/A	82.1707994	60.7019382	N/A	N/A	146.046899	13.270172	N/A	N/A	N/A	N/A	N/A	N/A	N/A	N/A
THCA	Taurohyocholic acid	Tauro	514.3	79.8	515.291687	Negative	[M-H]-	C26H45NO7S	C15516	HMDB11637	117997-17-8	-	60.8689764	59.9319536	136.186424	N/A	N/A	N/A	79.5844477	849.195787	100.913777	N/A	N/A	N/A	609.659951	163.621891	121.430444	N/A	N/A	N/A	N/A	N/A	N/A
THDCA	Taurohyodeoxycholic Acid (sodium salt)	Tauro	498.297	498.297	499.296759	Negative	[M-H]-	C26H45NO6S	-	-	38411-85-7	-	194.795801	256.731954	900.786221	488.918397	1493.75907	729.150219	408.516097	1387.32408	375.806181	1508.71546	1196.35623	2068.11881	2606.95823	1244.16915	780.11996	976.051515	3953.51323	1483.86538	1402.4	1633.07	1560.56
TLCA	taurolithocholic acid	Tauro	482.3	80	483.301849	Negative	[M-H]-	C26H45NO5S	C02592	HMDB00722	516-90-5	-	33.8420997	40.367794	152.819656	32.1135683	85.2019352	130.714633	42.3358098	104.385831	7.48114196	14.1757635	12.4337913	59.7496613	274.565111	114.176119	47.6908266	25.6046465	114.10794	51.4153846	44.1378	52.3885	51.6693
TLCA-3S	taurolithocholic acid-3-sulfate	Tauro	562.5	562.5	563.258667	Negative	[M-2H]-2	C26H45NO8S2	C03642	HMDB02580	15324-65-9	ko04976	329.860367	416.230187	N/A	281.921777	212.506047	599.544968	1323.40763	659.550024	1237.19225	2840.65923	1607.71501	21.6352267	1067.04668	2110.1194	2101.31048	981.758586	N/A	2341.70192	909.18	877.807	1005.39
TUDCA	Tauroursodeoxycholic acid	Tauro	498.3	79.8	499.296753	Negative	[M-H]-	C26H45NO6S	C16868	HMDB00874	14605-22-2	-	316.545932	430.282686	1475.55218	560.604539	1804.28641	840.722411	677.61367	1780.05744	417.794657	676.914203	536.053944	574.520063	4927.11548	1804.22886	1461.76411	711.40404	2131.34406	843.626923	854.86	1029.48	943.925
Tα-MCA	Tauro-α-muricholicAcid sodium salt	Tauro	514.292	514.292	515.291674	Negative	[M-H]-	C26H45NO7S	-	-	25613-05-2	-	6947.29659	7729.95457	28263.7285	7379.75857	22203.3866	4567.00049	2572.22387	13051.1249	1588.82137	4914.34804	5161.10941	17421.7822	24709.6806	5758.35821	3486.48185	4754.54545	78114.1671	5316.17308	18998.8	16679.7	17195.3
Tβ-MCA	Tauro-β-muricholic acid	Tauro	514.3	79.8	515.291687	Negative	[M-H]-	C26H45NO7S	-	HMDB00932	25696-60-0	-	68.9824672	66.6556285	179.409321	101.653308	348.882438	430.839086	65.1995047	618.242221	118.122577	1443.84876	864.617812	2903.56436	277.426044	161.718408	80.7949597	156.168687	547.881681	333.225	795.867	657.109	675.938
Tω-MCA	Tauro-ω-muricholic Acid sodium salt	Tauro	514.292	514.292	515.291674	Negative	[M-H]-	C26H45NO7S	-	-	-	-	2471.26509	2381.37304	9467.38602	2123.00338	3601.06434	3023.15994	2078.29619	7678.81283	1860.64955	8861.27	4496.60051	8861.82387	18513.2187	6853.03483	2849.75806	1331.13131	11977.1666	3058.82692	4089.86	3268.02	4207.91
UCA	Ursocholic acid	BAs	407.4	343.4	408.287567	Negative	[M-H]-	C24H40O5	C17644	HMDB00917	2955-27-3	-	499.993701	517.936396	2589.33131	357.588605	2757.01984	1091.49246	26637.2462	22012.5419	14759.979	17210.761	12098.8295	27286.6076	22439.5086	17740.398	9163.31653	9024.37374	28158.6923	9538	12581.1	13328.9	14204.4
UDCA	Ursodeoxycholic acid	BAs	391.3	391.3	392.292664	Negative	[M-H]-	C24H40O4	C07880	HMDB00946	128-13-2	-	N/A	N/A	2634.85309	337.628199	2074.97823	666.808945	15528.9747	8550.27286	8407.32321	14060.9792	13671.6539	10280.3439	24776.3145	12223.0846	7924.35484	5179.0202	11280.6435	7960.86538	7969.67	8090.99	8237.53
α-MCA	α-muricholic acid	BAs	407.4	407.4	408.287567	Negative	[M-H]-	C24H40O5	C17647	HMDB00506	2393-58-0	-	27466.1417	30863.3014	46294.5289	32824.9155	49229.3179	123894.993	313112.432	107679.272	125728.654	152275.327	143764.885	89320.3752	278653.563	319155.224	539189.516	152293.939	120095.485	323671.154	149120	157194	138414
β-MCA	β-muricholic acid	BAs	407.4	407.4	408.287567	Negative	[M-H]-	C24H40O5	C17726	HMDB00415	2393-59-1	-	47964.9344	52371.6305	110876.393	27179.5268	130917.271	211948.469	219681.03	181810.436	47060.0314	143339.796	212234.097	307836.373	245793.612	244612.935	154550.403	325598.99	592269.85	623573.077	265550	288879	302631
βGCA	3β-Glycocholic Acid	BAs	464.309	464.309	465.309039	Negative	[M-H]-	C26H43NO6	-	-	107589-98-0	-	N/A	N/A	104.147923	N/A	N/A	N/A	121.893016	N/A	260.10791	N/A	N/A	109.179781	133.210811	85.9084577	N/A	N/A	411.197717	120.231731	84.7552	74.5512	85.7896
ω-MCA	ω-muricholic acid	BAs	407.4	387.4	408.287567	Negative	[M-H]-	C24H40O5	C17727	HMDB0000364	-	-	1152997.38	1173003.53	774150.963	1408585.22	585058.539	2765055.91	7170559.68	1892072.76	5458774.23	3041783.81	3212437.66	581581.032	6449061.43	9417303.48	14252621	3522737.37	1064390.24	9109307.69	2848120	2769460	2690470

## Sheet: Supplementary Table 6
Category	ID	Description	GeneRatio	BgRatio	pvalue	padj	geneID	Count	level
BP	GO:0050900	leukocyte migration	149/2659	385/28943	5.45851e-56	3.38974e-52	Itgb2/Pdgfb/Adora3/Mmp14/Ccl3/Lgals9/Itgb7/Tbx21/Spi1/Tgfb1/Il17ra/Ccl24/Tnfsf14/Ccl8/Trpm2/Mcoln2/Itga2/Eps8/Lbp/Cxcl16/Ccl6/Ccl4/Ccl9/Dpep1/Aoc3/Myo1g/Lgmn/Asb2/Syk/Cxcl14/Thbs4/Wnt5a/Tnfsf11/Ripk3/Nckap1l/Retnlg/Gcsam/Cd200r1/Cxadr/Akirin1/Cxcl13/Pla2g7/Trem2/Myo1f/Aif1/Tnf/Il17b/Cd74/Csf1r/Anxa1/Il33/Itga7/Adam8/Ccr1/Cxcr2/Gpr35/Slamf9/Xcl1/Selp/Sele/Tnfsf4/Itga4/Itga6/Mdk/Il1b/Il1a/Ptpn22/Vc…	149	level_2
BP	GO:0032943	mononuclear cell proliferation	120/2659	351/28943	7.2762e-39	4.35168e-36	Tspan32/Itgb2/Il12rb1/Lgals9/Tgfb1/Ebi3/Il7r/Ptpn6/Il12b/Bid/Cd244a/Cd44/Ihh/Tnfrsf13b/Slamf6/Il10/Cd40/Il12rb2/Ahr/Arg1/Igf1/Vsir/Dock2/Il9r/Havcr2/Arg2/Syk/Cd180/Ripk3/Myc/Nckap1l/Cblb/Tfrc/Cd86/Cdkn1a/Cd4/Tnfrsf21/Satb1/Crip3/Mzb1/Aif1/Cd74/Csf1r/Anxa1/Hells/Il6/Cd28/Zap70/Slc11a1/Inpp5d/Ptprc/Rassf5/Xcl1/Cr2/Fcgr2b/Tnfsf4/Il2ra/Il1b/Il1a/Nfatc2/Ptpn22/Vcam1/Lef1/Sh2d2a/Laptm5/Tnfrsf1b/Tnfrsf9…	120	level_4
BP	GO:0010876	lipid localization	110/2659	470/28943	2.22373e-20	1.45361e-18	Gm2a/Fasl/Cd36/Apoe/Psap/Lpcat3/Abca13/Crabp2/B4galnt1/Cav1/Plin5/Gltp/Abca1/Lpl/Lbp/Pltp/Vmp1/Cry1/Osbpl8/Acsl6/Osbp2/Pctp/Apob/Abca8b/Map2k6/Spns3/Nos2/Abcc3/Bdkrb2/Npc2/Syk/Hexb/Tnfsf11/Nkx3-1/Dab2/Sqle/Ppara/Srebf2/Runx1/Soat2/Trem2/Abcg1/C3/Stard4/Tnf/Npc1/Cidea/Anxa1/Vldlr/Rbp4/Msr1/Hexa/Soat1/Pip4k2a/Il1b/Il1a/Fabp5/Gba/Stra6l/Ugcg/Plin2/Mfsd2a/Pla2g2e/Fabp3/Spp1/Pitpnm2/P2rx7/Slco1c1/Slco…	110	level_3
BP	GO:0042692	muscle cell differentiation	109/2659	449/28943	1.64841e-21	1.23333e-19	Pdgfb/Mmp14/Tgfb1/Pld3/Ccn4/Klf5/Tnfsf14/Actn3/Casq1/Tcap/Fhl2/Ccl8/Myl2/Piezo1/Actn1/Xk/Cacnb4/Myh11/Hey2/Popdc3/Igf1/Dock2/Csrp2/Sgcd/Myocd/Myh10/Asb2/Dpf3/Ldb3/Bin3/Myc/Ppara/Cxadr/C3/Tmem204/Lox/Casp1/Igfbp5/Speg/Csrp1/Itga8/Neb/Mylk2/Nfatc2/Sypl2/Myoz2/Tmod1/Smarcd3/Cxcl9/Ezh2/Prok2/Dmpk/Nox4/Ryr1/Il4ra/Pak1/Comp/Acta1/Tpm1/Rbpms2/Tdgf1/Lama1/Ank2/Fhod3/Adgrb1/Cxcl10/Adrb1/Dner/Wnt4/Ccn3/Nin…	109	level_4
BP	GO:0030099	myeloid cell differentiation	107/2659	445/28943	8.44e-21	5.88903e-19	Clec2g/Ccl3/Tcirg1/Spi1/Tgfb1/Dnase2a/Ptpn6/Il12b/Ccn4/P4htm/Actn1/Ikzf1/Csf2/Myb/Meis1/Fstl3/Gpr137b/Tnfsf11/Dab2/Dcstamp/Myc/Nckap1l/Tfrc/Hcls1/Runx1/Cd4/Trem2/Tmem178/Tnf/Lox/Cd74/Csf1r/Hhex/Fasn/Itgb8/Adam8/Ccr1/Fam20c/Casp8/Inpp5d/Batf3/Pip4k2a/Rassf2/Ocstamp/Tspan2/Lef1/Tlr2/Gba/Ptbp3/Csf3r/Stap1/Tesc/Clec5a/Gp9/Clec2i/Cib1/Tyrobp/Itgam/Flna/Jak3/Ubash3b/Plscr1/Trib1/Batf/Lif/Ccl5/Ubd/Sbno2…	107	level_4
BP	GO:0002274	myeloid leukocyte activation	104/2659	272/28943	8.40904e-39	4.35168e-36	Tspan32/Itgb2/Adora3/Lgals9/Spi1/Tgfb1/Lcp2/Ptpn6/Cd33/Stxbp2/Cd244a/Fcer1a/Hmox1/Mmp8/Trpv1/Ptgds/Cd48/Lbp/Il10/Adora2b/Csf2/Dock2/Havcr2/Gpr137b/Syk/Wnt5a/Clu/Dcstamp/Trem2/Myo1f/Aif1/Tnf/Anxa1/Il33/Pi4k2a/Dnase1l3/Itgb8/Casp1/Il18rap/Slc11a1/Cxcr2/Fn1/Nppc/Batf3/Tlr2/Fgr/Rhoh/Stap1/Clec4d/Klrk1/Ctsc/Tyrobp/Il4ra/Itgam/Pycard/Cd37/Adam9/Slc7a2/Cx3cl1/Ldlr/Plscr1/Myd88/Pram1/Rac2/Crlf2/Batf/Plcg…	104	level_3
BP	GO:0097529	myeloid leukocyte migration	100/2659	243/28943	1.14207e-40	1.18204e-37	Itgb2/Pdgfb/Mmp14/Ccl3/Spi1/Il17ra/Ccl24/Ccl8/Mcoln2/Lbp/Ccl6/Ccl4/Ccl9/Dpep1/Lgmn/Syk/Thbs4/Tnfsf11/Nckap1l/Retnlg/Cd200r1/Cxadr/Akirin1/Cxcl13/Pla2g7/Trem2/Myo1f/Aif1/Il17b/Cd74/Csf1r/Anxa1/Adam8/Ccr1/Cxcr2/Gpr35/Xcl1/Mdk/Il1b/Il1a/Tlr2/Csf3r/Bst1/Rhoh/Stap1/Spp1/Cxcl5/Ppbp/Cxcl3/Cxcl1/Cxcl9/P2rx4/Ptpro/Itgam/Cx3cl1/Ccl22/Ccl17/Pdgfd/Dapk2/Myd88/Rac2/Vav3/Vav1/Cd300a/Cxcl10/Ccl5/Ccl12/Ccl7/Ccl2…	100	level_3
BP	GO:0006869	lipid transport	96/2659	419/28943	2.66145e-17	1.14129e-15	Gm2a/Fasl/Cd36/Apoe/Psap/Lpcat3/Abca13/Crabp2/Cav1/Gltp/Abca1/Lbp/Pltp/Vmp1/Cry1/Osbpl8/Acsl6/Osbp2/Pctp/Apob/Abca8b/Map2k6/Spns3/Nos2/Abcc3/Bdkrb2/Npc2/Syk/Tnfsf11/Nkx3-1/Dab2/Srebf2/Runx1/Soat2/Trem2/Abcg1/Stard4/Npc1/Anxa1/Vldlr/Rbp4/Msr1/Soat1/Pip4k2a/Il1b/Il1a/Fabp5/Stra6l/Ugcg/Plin2/Mfsd2a/Pla2g2e/Fabp3/Spp1/Pitpnm2/P2rx7/Slco1c1/Slco1a4/Cidec/Cln3/Acsl4/Ldlr/Lipc/Anxa2/Plscr1/Slco2a1/Slc10…	96	level_4
BP	GO:0071674	mononuclear cell migration	80/2659	184/28943	7.64827e-35	2.79387e-32	Pdgfb/Ccl3/Lgals9/Itgb7/Tbx21/Spi1/Tgfb1/Ccl24/Tnfsf14/Ccl8/Trpm2/Eps8/Cxcl16/Ccl6/Ccl4/Ccl9/Myo1g/Lgmn/Asb2/Cxcl14/Wnt5a/Tnfsf11/Ripk3/Retnlg/Gcsam/Cd200r1/Akirin1/Cxcl13/Pla2g7/Aif1/Csf1r/Anxa1/Adam8/Ccr1/Slamf9/Xcl1/Tnfsf4/Itga4/Mdk/Gba/Artn/Padi2/Ptpro/Coro1a/Pycard/Itgal/Cx3cl1/Ccl22/Ccl17/Pdgfd/Cadm1/Slc8b1/Cxcl10/Ccl5/Ccl12/Ccl7/Ccl2/Fut7/Ccn3/Icam1/Serpine1/Sirpa/Ninj1/Cyp7b1/Thbs1/C3ar1/…	80	level_3
BP	GO:0002573	myeloid leukocyte differentiation	76/2659	246/28943	5.37681e-22	4.28077e-20	Clec2g/Ccl3/Tcirg1/Spi1/Tgfb1/Il12b/Ccn4/Ikzf1/Csf2/Fstl3/Gpr137b/Tnfsf11/Dcstamp/Myc/Tfrc/Hcls1/Runx1/Cd4/Trem2/Tmem178/Tnf/Cd74/Csf1r/Hhex/Fasn/Itgb8/Adam8/Ccr1/Fam20c/Casp8/Inpp5d/Batf3/Rassf2/Ocstamp/Tspan2/Lef1/Tlr2/Gba/Tesc/Clec2i/Tyrobp/Itgam/Ubash3b/Trib1/Batf/Lif/Ccl5/Ubd/Sbno2/C1qc/Nme1/Ifi206/Ninj1/Rara/Csf3/Camk4/Ostm1/Prdm16/Lrrc17/Cdk6/Lyn/Gpr68/Cd300lf/Tob2/Gpr55/Gpr183/Gpc3/Tescl/…	76	level_5
BP	GO:0002444	myeloid leukocyte mediated immunity	45/2659	133/28943	3.04346e-15	9.79268e-14	Itgb2/Adora3/Spi1/Stxbp2/Fcer1a/Hmox1/Ptgds/Fcgr1/Ncf1/Adora2b/Arg1/Syk/C3/Myo1f/Pi4k2a/Dnase1l3/Nppc/Card9/Fgr/Stap1/Cxcl5/Cxcl1/Tyrobp/Il4ra/Itgam/Myd88/Pram1/Rac2/Cd300a/Spon2/Cd84/Stx11/Milr1/Lat2/Lyn/Trem1/Foxf1/Ccr2/Ptafr/Unc13d/Fcer1g/Fcgr3/Irak4/Cd300lb/Rab44	45	level_4
BP	GO:0002526	acute inflammatory response	44/2659	112/28943	9.57136e-18	4.33855e-16	Fcer1a/Trpv1/Fcgr1/Lbp/Aoc3/Pik3cg/Bdkrb2/Serpina3n/Itih4/Tnfsf11/C3/Tnf/Dnase1l3/Adam8/Il6/Cxcr2/Fn1/Fcgr2b/Tnfsf4/Il1rn/Il1b/Il1a/F3/Cxcl1/F7/Hp/Plscr1/Nlrp3/Adra2a/Ccl5/Hpse/Fut7/Icam1/Saa4/Saa3/Pla2g2d/Trem1/Saa2/Kl/Fcer1g/Fcgr3/Alox5ap/Prcp/Serpina1b	44	level_5
BP	GO:0002275	myeloid cell activation involved in immune response	43/2659	120/28943	1.1737e-15	4.07188e-14	Itgb2/Adora3/Spi1/Ptpn6/Stxbp2/Fcer1a/Hmox1/Ptgds/Lbp/Adora2b/Dock2/Havcr2/Syk/Trem2/Myo1f/Il33/Pi4k2a/Dnase1l3/Nppc/Fgr/Tyrobp/Il4ra/Itgam/Pycard/Myd88/Pram1/Rac2/Plcg2/Cd300a/Grn/Sbno2/Cd84/Stx11/Milr1/Lat2/Lyn/Foxf1/Ccr2/Ptafr/Unc13d/Fcer1g/Gm49339/Rab44	43	level_4
BP	GO:0055088	lipid homeostasis	40/2659	177/28943	7.10672e-08	6.24225e-07	Hpn/Tgfb1/Apoe/Cav1/Abca1/Lpl/Tlcd1/Apob/Npc2/Nr1d2/Srebf2/Soat2/Trem2/Abcg1/Npc1/Got1/Ormdl2/Cln8/Soat1/Tlcd4/Prkaa2/Fabp3/Dgat2/Ldlr/Lipc/Adrb1/Atp13a2/Mylip/Il18/Cyp7b1/Gramd1b/Pnpla3/Gck/Abcb4/Pcsk9/Insig1/Ces1d/Ces1g/C1qtnf3/Fam57b	40	level_3
BP	GO:0042116	macrophage activation	39/2659	104/28943	4.27643e-15	1.33451e-13	Lgals9/Mmp8/Trpv1/Lbp/Il10/Csf2/Havcr2/Gpr137b/Syk/Wnt5a/Clu/Trem2/Aif1/Tnf/Il33/Casp1/Slc11a1/Tlr2/Stap1/Ctsc/Tyrobp/Il4ra/Itgam/Slc7a2/Cx3cl1/Ldlr/Plcg2/Grn/Tmem106a/Wnk4/Sbno2/C1qa/Cd84/Thbs1/Pla2g5/Tlr1/C5ar1/Sphk1/Cst7	39	level_4
BP	GO:0002532	production of molecular mediator involved in inflammatory response	37/2659	99/28943	2.42666e-14	6.5806e-13	Adora3/Il17ra/Pld3/Ncf1/Lbp/P2rx1/Nos2/Per1/Syk/Ppara/Mefv/Trem2/Tnf/Il17b/Il6/Il1r2/Card9/Ezh2/Il4ra/Pycard/Ido1/Slc7a2/Myd88/Cd300a/Grn/Gpsm3/Serpine1/Sirpa/Dusp10/Lyn/Pbxip1/Zc3h12a/Nlrc3/Fcer1g/Alox5ap/Gm49339/Rab44	37	level_2
BP	GO:0008654	phospholipid biosynthetic process	36/2659	223/28943	0.000623832	0.00211002	Pdgfb/Lpcat3/Pgs1/Acsl6/Pik3cg/Lpin1/Abca8b/Mboat2/Sptlc2/Hexb/Pisd/Ip6k3/Pip5k1b/Pi4k2a/Htr2b/Pip4k2a/Agpat2/Fgf7/Fabp5/Hmgcs2/Fabp3/Cln3/Plscr1/Lpcat2/Plcg2/Htr2a/Dgkb/Ttc7/Pik3cd/Pla2g5/Pnpla3/Abca8a/Idi1/Fdps/Chpt1/Erbb4	36	level_4
BP	GO:0002262	myeloid cell homeostasis	35/2659	206/28943	0.00027878	0.00105885	Spi1/Dnase2a/Cd44/Hmox1/P4htm/Ikzf1/Nckap1l/Hcls1/Anxa1/Lipa/Il6/Cxcr2/Inpp5d/Fcgr2b/Bcl2l11/Slc7a11/Ptbp3/Prdx1/Slc15a4/Itgam/Jak3/Ccl2/Isg15/Trim58/Il18/Pik3cd/Cdk6/Ncapg2/Lyn/Ccr2/Bak1/Fcer1g/B2m/Gm49339/Flvcr1	35	level_2
BP	GO:0006638	neutral lipid metabolic process	34/2659	149/28943	5.18545e-07	3.84268e-06	Cd36/Apoe/Cav1/Plin5/Lpl/Acsl6/Pik3cg/Lpin1/Apob/Gpld1/Thrb/Lpin2/C3/Cyp2e1/Mfsd2a/Plb1/Dgat2/Acsl4/Pla2g15/Abhd12/Ldlr/Lipc/Thrsp/Dgkb/Daglb/Apobec1/Pnpla3/Apobr/Pcsk9/Liph/Insig1/Ces1d/Ces1g/Gpx1	34	level_4
BP	GO:0019915	lipid storage	32/2659	90/28943	6.44856e-12	1.13123e-10	Gm2a/Cd36/Apoe/B4galnt1/Cav1/Plin5/Lpl/Cry1/Osbpl8/Apob/Hexb/Sqle/Ppara/Srebf2/Trem2/Abcg1/C3/Stard4/Tnf/Cidea/Msr1/Hexa/Soat1/Il1b/Gba/Plin2/Dgat2/Acacb/Zc3h12a/Ces1d/Ces1g/Cry2	32	level_3
BP	GO:0150076	neuroinflammatory response	28/2659	70/28943	4.84416e-12	8.64432e-11	Mmp8/Trpv1/Igf1/Adcy1/Clu/Cd200r1/Trem2/Aif1/Tnf/Il33/Casp1/Il1b/Tlr2/Tnfrsf1b/Stap1/Ctsc/Tyrobp/Itgam/Cx3cl1/Ldlr/Plcg2/Myo5a/Grn/C1qa/C5ar1/Sphk1/Cd200r4/Cst7	28	level_5
BP	GO:0034440	lipid oxidation	27/2659	126/28943	2.49156e-05	0.000125998	Alox12/Cd36/Cyp4f18/Plin5/Acadvl/Eci3/Hacl1/Ppara/Pla2g7/Acadl/Fmo4/Ivd/Mfsd2a/Fabp3/Ppargc1a/Tuba8/Dgat2/Acaa2/Irs2/Fmo2/Fmo1/Acacb/C1qtnf2/Adh7/Irs1/Hadhb/Acadm	27	level_5
BP	GO:0061082	myeloid leukocyte cytokine production	25/2659	68/28943	5.62824e-10	7.42569e-09	Acp5/Tgfb1/Cd36/Fcer1a/Hmox1/Syk/Wnt5a/Litaf/Cd74/Casp1/Card9/Prg2/Il1b/Tlr2/Laptm5/P2rx7/Pycard/Panx1/Myd88/Nlrp3/Casp4/Plcg2/Spon2/Tlr7/Fcer1g	25	level_4
BP	GO:1905517	macrophage migration	24/2659	67/28943	2.28531e-09	2.65764e-08	Mmp14/Ccl3/Mcoln2/Cd200r1/Akirin1/Trem2/Csf1r/Gpr35/Mdk/Stap1/P2rx4/Cx3cl1/Ccl5/Ccl12/Ccl2/Ninj1/Thbs1/C3ar1/Trem1/Ccr2/C5ar1/Lgals3/Saa2/Ptk2b	24	level_4
BP	GO:0002437	inflammatory response to antigenic stimulus	23/2659	77/28943	2.32942e-07	1.82648e-06	Il12b/Fcer1a/Fcgr1/Il10/Cd68/Bdkrb2/Trem2/C3/Tnf/Cd28/Cxcr2/Fcgr2b/Il2ra/Il1rn/Fut7/Icam1/Pla2g2d/Il1f9/Fcer1g/Fcgr3/Gm49339/Gpx1/Rab44	23	level_3
BP	GO:0002269	leukocyte activation involved in inflammatory response	21/2659	46/28943	1.12256e-10	1.65192e-09	Mmp8/Trpv1/Clu/Trem2/Aif1/Tnf/Il33/Casp1/Tlr2/Stap1/Ctsc/Tyrobp/Itgam/Cx3cl1/Ldlr/Myd88/Grn/C1qa/C5ar1/Sphk1/Cst7	21	level_3
BP	GO:0010934	macrophage cytokine production	21/2659	52/28943	1.80231e-09	2.13187e-08	Acp5/Tgfb1/Cd36/Wnt5a/Litaf/Cd74/Casp1/Card9/Prg2/Il1b/Tlr2/Laptm5/P2rx7/Pycard/Panx1/Myd88/Nlrp3/Casp4/Plcg2/Spon2/Tlr7	21	level_5
BP	GO:0002534	cytokine production involved in inflammatory response	21/2659	66/28943	2.35883e-07	1.84721e-06	Il17ra/Pld3/Nos2/Per1/Ppara/Mefv/Trem2/Tnf/Il17b/Il6/Il1r2/Card9/Ezh2/Pycard/Ido1/Myd88/Gpsm3/Sirpa/Zc3h12a/Nlrc3/Gm49339	21	level_3
BP	GO:0001773	myeloid dendritic cell activation	20/2659	39/28943	2.11274e-11	3.52691e-10	Tspan32/Spi1/Tgfb1/Cd244a/Il10/Csf2/Dock2/Havcr2/Dcstamp/Itgb8/Batf3/Clec4d/Klrk1/Pycard/Cd37/Batf/Ubd/Camk4/Pirb/Pilrb1	20	level_4
BP	GO:0061515	myeloid cell development	19/2659	97/28943	0.00120108	0.00374056	Ptpn6/Myb/Meis1/Tnfsf11/Csf1r/Fam20c/Pip4k2a/Tspan2/Tlr2/Ptbp3/Gp9/Tyrobp/Itgam/Flna/Trim58/Ninj1/Gpr68/Nbeal2/Flvcr1	19	level_5
BP	GO:0048246	macrophage chemotaxis	18/2659	47/28943	6.90167e-08	6.11403e-07	Ccl3/Akirin1/Csf1r/Gpr35/Mdk/Stap1/Cx3cl1/Ccl5/Ccl12/Ccl2/Ninj1/Thbs1/C3ar1/Trem1/C5ar1/Lgals3/Saa2/Ptk2b	18	level_4
BP	GO:0006687	glycosphingolipid metabolic process	17/2659	53/28943	2.88542e-06	1.80903e-05	Gm2a/Psap/B4galnt1/Neu1/B4galt5/Galc/Hexb/Hexa/Itgb8/Gba/Ugcg/Gla/Ugt8a/B3galt1/St8sia4/Fut4/B4galt6	17	level_5
BP	GO:0060907	positive regulation of macrophage cytokine production	15/2659	30/28943	1.098e-08	1.11597e-07	Cd36/Wnt5a/Cd74/Casp1/Card9/Tlr2/Laptm5/P2rx7/Pycard/Panx1/Myd88/Casp4/Plcg2/Spon2/Tlr7	15	level_7
BP	GO:0030225	macrophage differentiation	14/2659	46/28943	4.16836e-05	0.000196755	Spi1/Tgfb1/Csf2/Hcls1/Cd4/Csf1r/Casp8/Tspan2/Tlr2/Gba/Itgam/Trib1/Lif/C1qc	14	level_6
BP	GO:0046460	neutral lipid biosynthetic process	14/2659	53/28943	0.000226149	0.000881046	Plin5/Lpl/Acsl6/Lpin1/Gpld1/Lpin2/C3/Mfsd2a/Dgat2/Acsl4/Pla2g15/Ldlr/Thrsp/Pnpla3	14	level_4
BP	GO:0002523	leukocyte migration involved in inflammatory response	13/2659	26/28943	1.06441e-07	8.89636e-07	Itgb2/Lbp/Aoc3/Adam8/Mdk/Ppbp/Itgam/Cx3cl1/Ccl2/Fut7/Ninj1/S100a8/S100a9	13	level_3
BP	GO:1905523	positive regulation of macrophage migration	13/2659	31/28943	1.35889e-06	9.23271e-06	Mmp14/Akirin1/Trem2/Csf1r/Mdk/P2rx4/Cx3cl1/Ccl5/Ccl2/Thbs1/C3ar1/Trem1/C5ar1	13	level_7
BP	GO:0046461	neutral lipid catabolic process	13/2659	44/28943	0.000109501	0.00046102	Plin5/Lpl/Pik3cg/Apob/Gpld1/Plb1/Abhd12/Ldlr/Lipc/Daglb/Pnpla3/Liph/Ces1d	13	level_5
BP	GO:0033028	myeloid cell apoptotic process	13/2659	46/28943	0.000180298	0.000721889	Cd44/Anxa1/Il6/Cxcr2/Fcgr2b/Slc7a11/Clec5a/Itgam/Ccl5/Il18/Pik3cd/Cdkn2a/Fcer1g	13	level_5
BP	GO:0006925	inflammatory cell apoptotic process	12/2659	28/28943	2.63621e-06	1.6705e-05	Fasl/Cd44/Anxa1/Il6/Cxcr2/Fcgr2b/Slc7a11/Itgam/Ccl5/Il18/Pik3cd/Cdkn2a	12	level_5
BP	GO:0010758	regulation of macrophage chemotaxis	12/2659	34/28943	2.81512e-05	0.000140304	Akirin1/Csf1r/Mdk/Stap1/Cx3cl1/Ccl5/Ccl2/Thbs1/C3ar1/Trem1/C5ar1/Ptk2b	12	level_6
BP	GO:0032365	intracellular lipid transport	12/2659	41/28943	0.00022078	0.000863376	Abca1/Npc2/Abcg1/Stard4/Npc1/Pip4k2a/Fabp3/Ldlr/Anxa2/Gramd1b/Pcsk9/Tpcn2	12	level_4
BP	GO:0010742	macrophage derived foam cell differentiation	11/2659	26/28943	8.06421e-06	4.53612e-05	Cd36/Lpl/Csf2/Apob/Prkch/Ppara/Abcg1/Msr1/Soat1/Il18/Pla2g5	11	level_5
BP	GO:0002438	acute inflammatory response to antigenic stimulus	11/2659	33/28943	0.000110249	0.000461976	Fcer1a/Fcgr1/Bdkrb2/C3/Cxcr2/Fcgr2b/Fut7/Icam1/Pla2g2d/Fcer1g/Fcgr3	11	level_4
BP	GO:0043011	myeloid dendritic cell differentiation	10/2659	24/28943	2.46586e-05	0.0001248	Spi1/Tgfb1/Csf2/Dcstamp/Itgb8/Batf3/Batf/Ubd/Camk4/Pirb	10	level_5

## Sheet: Supplementary Table 7
Category	ID	Description	GeneRatio	BgRatio	pvalue	padj	geneID	Count
KEGG	mmu04062	Chemokine signaling pathway	71/1552	193/9793	7.18504e-13	4.0356e-11	Ccl3/Hck/Ccl24/Ccl8/Ncf1/Cxcl16/Ccl6/Ccl4/Ccl9/Dock2/Adcy1/Pik3cg/Pik3r5/Cxcl14/Adcy2/Adcy5/Cxcl13/Ccr1/Cxcr2/Xcl1/Gnb4/Fgr/Cxcl5/Ppbp/Cxcl3/Cxcl1/Cxcl9/Pak1/Was/Cx3cl1/Ccl22/Ccl17/Jak3/Rasgrp2/Rac2/Vav3/Vav1/Plcg2/Cxcl10/Ccl5/Ccl12/Ccl7/Ccl2/Ccr3/Gngt2/Prex1/Pik3cd/Plcb4/Plcb2/Lyn/Gng2/Cxcr4/Cxcr1/Cxcr6/Ccr2/Cxcr3/Cx3cr1/Rap1b/Prkcb/Gnai1/Cxcl2/Ptk2b/Grb2/Arrb2/Xcr1/Cxcl12/Gng8/Ccl19/Ccl28/Ccr5/…	71
KEGG	mmu04020	Calcium signaling pathway	78/1552	254/9793	1.46649e-09	4.94207e-08	Fgf23/Pdgfb/Pde1c/P2rx5/Casq1/Mcoln2/Tnnc2/Adora2b/Trdn/Atp2b1/Adcy1/P2rx1/Nos2/Cacna1g/Bdkrb2/Ryr2/Adcy2/Gdnf/Pde1b/P2rx6/Mylk/Gna14/Htr7/Plcd4/Htr2b/Fgf7/Adra1d/Mylk2/Nfatc2/Ngf/Pdgfc/Ptgfr/Hgf/Cd38/Nos1/P2rx7/P2rx4/Tgfa/Tacr1/Itpr1/Atp2b2/Slc8a2/Chrna7/Ryr1/Atp2a1/Cacna1f/Fgf16/Pdgfd/Cysltr2/Plcg2/Gna15/Tbxa2r/Hrh2/Htr2a/Adrb1/Fgf1/Mcoln3/Camk4/Hrc/Orai2/Plcb4/Plcb2/Mylk4/Cxcr4/Tpcn2/Adra1b/Ca…	78
KEGG	mmu04064	NF-kappa B signaling pathway	41/1552	107/9793	1.36631e-08	3.06964e-07	Trim25/Tnfsf14/Card14/Lbp/Cd40/Ccl4/Tnfaip3/Map3k14/Syk/Plau/Tnfsf11/Ltb/Tnf/Ly96/Zap70/Traf1/Il1b/Vcam1/Cxcl3/Cxcl1/Btk/Tnfsf13b/Myd88/Plcg2/Gadd45a/Card11/Icam1/Lyn/Cd14/Prkcb/Ticam2/Cxcl2/Irak4/Blnk/Cxcl12/Ccl19/Bcl2a1b/Edaradd/Gm10591/Bcl2a1d/Bcl2a1a	41
KEGG	mmu04151	PI3K-Akt signaling pathway	92/1552	367/9793	2.3081e-06	2.77796e-05	Fgf23/Pdgfb/Fasl/Itgb7/Col1a1/Ccne1/Il7r/Itga2/Tnr/Brca1/Sgk1/Myb/Igf1/Pik3cg/Pik3r5/Syk/Thbs4/Gdnf/Osmr/Myc/Col2a1/Cdkn1a/Csf1r/Pik3ap1/Itgb8/Itga7/Il6/Col9a1/Fn1/Tnn/Itga8/Il2ra/Lamc3/Itga4/Itga6/Fgf7/Bcl2l11/Col9a3/Gnb4/Ngf/Il6ra/Tlr2/Pdgfc/Tnc/Prkaa2/Artn/Col9a2/Csf3r/Hgf/Spp1/Ibsp/Tgfa/Gys2/Il4ra/Fgf16/Col4a6/Col4a5/Il2rg/Jak3/Comp/Pdgfd/Itga11/Col6a4/Lama1/Creb3l3/Fgf1/Csf3/Gngt2/Chad/Itga9…	92
KEGG	mmu04662	B cell receptor signaling pathway	30/1552	84/9793	6.4342e-06	6.19521e-05	Ptpn6/Syk/Nfkbie/Pik3ap1/Ifitm1/Inpp5d/Cr2/Fcgr2b/Nfatc2/Cd72/Lilra6/Cd22/Btk/Rac2/Vav3/Vav1/Plcg2/Card11/Pik3cd/Lyn/Prkcb/Pirb/Grb2/Blnk/Gm49339/Lilra5/Gm14548/Gm15448/Pira2/Lilr4b	30
KEGG	mmu04620	Toll-like receptor signaling pathway	32/1552	104/9793	9.80319e-05	0.000750835	Ccl3/Il12b/Lbp/Cd40/Ccl4/Map2k6/Cd86/Map3k8/Tnf/Irf7/Il6/Ly96/Casp8/Il1b/Tlr2/Ctsk/Spp1/Cxcl9/Irf5/Myd88/Cxcl10/Ccl5/Pik3cd/Tlr8/Tlr7/Tlr1/Tlr9/Cd14/Tlr6/Ticam2/Irak4/Cd80	32
KEGG	mmu04668	TNF signaling pathway	35/1552	118/9793	0.000108174	0.000805588	Mmp14/Mlkl/Csf2/Tnfaip3/Map2k6/Map3k14/Ripk3/Map3k8/Tnf/Il6/Casp8/Il18r1/Sele/Traf1/Il1b/Vcam1/Tnfrsf1b/Cxcl5/Cxcl3/Cxcl1/Cx3cl1/Lif/Cxcl10/Creb3l3/Ccl5/Ccl12/Ccl2/Icam1/Pik3cd/Mmp3/Adam17/Socs3/Bcl3/Cxcl2/Ifi47	35
KEGG	mmu04630	JAK-STAT signaling pathway	46/1552	171/9793	0.000138212	0.000991013	Pdgfb/Il12rb1/Il7r/Ptpn6/Il12b/Il10/Il13ra1/Il12rb2/Csf2/Il20ra/Il9r/Gfap/Osmr/Myc/Il10rb/Cdkn1a/Fhl1/Pim1/Il6/Il2ra/Il6ra/Cntfr/Csf3r/Il21r/Il4ra/Il2rg/Jak3/Il10ra/Crlf2/Lif/Csf3/Pik3cd/Il7/Il27/Il23r/Socs3/Lepr/Osm/Csf2ra/Grb2/Stat4/Aox1/Il2rb/Il3ra/Csf2rb/Csf2rb2	46
KEGG	mmu04022	cGMP-PKG signaling pathway	46/1552	172/9793	0.000160302	0.00110249	Adora3/Mrvi1/Atp1a2/Ppp1r12a/Atp2b1/Kcnmb1/Adcy1/Pik3cg/Gna13/Pik3r5/Bdkrb2/Adcy2/Mylk/Adcy5/Kng1/Nppc/Adra1d/Mylk2/Nfatc2/Npr1/Gucy1b1/Itpr1/Atp2b2/Slc8a2/Atp2a1/Cacna1f/Trpc6/Adra2a/Gucy1a1/Creb3l3/Adrb1/Irs2/Plcb4/Plcb2/Atp1a3/Atp1b2/Mylk4/Adra2c/Adra1b/Cacna1c/Agtr1b/Irs1/Gnai1/Adra2b/Kcnma1/Myl9	46
KEGG	mmu04933	AGE-RAGE signaling pathway in diabetic complications	30/1552	101/9793	0.000318265	0.00184923	Col1a1/Tgfb1/Cybb/Pim1/Tnf/Il6/Col3a1/Plcd4/Fn1/Sele/Il1b/Il1a/Vcam1/F3/Nox4/Col4a6/Col4a5/Mmp2/Plcg2/Ccl12/Ccl2/Icam1/Serpine1/Pik3cd/Plcb4/Plcb2/Prkcb/Agtr1b/Col4a4/Col4a3	30
KEGG	mmu04010	MAPK signaling pathway	68/1552	299/9793	0.000970243	0.00489109	Fgf23/Pdgfb/Fasl/Tgfb1/Rps6ka1/Hspb1/Cacnb4/Mapt/Dusp6/Igf1/Ptprr/Map2k6/Cacna1g/Map3k14/Cacna2d3/Gdnf/Myc/Map3k8/Tnf/Csf1r/Map4k4/Fgf7/Il1b/Il1a/Ngf/Pdgfc/Artn/Stmn1/Hgf/Tgfa/Rasgrp4/Pak1/Cacna1f/Fgf16/Flna/Dusp9/Ptpn7/Pdgfd/Myd88/Mapkapk3/Rasgrp2/Rac2/Dusp5/Gadd45a/Fgf1/Map4k1/Dusp8/Rras/Dusp10/Nrtn/Map3k9/Flt3/Pla2g4f/Igf2/Ntf3/Pla2g4e/Cacna1c/Cd14/Rap1b/Prkcb/Cacnb2/Irak4/Grb2/Arrb2/Erbb4/Hsp…	68
KEGG	mmu04621	NOD-like receptor signaling pathway	52/1552	216/9793	0.000986926	0.00489109	Cyba/Trpm2/Cybb/Tnfaip3/Naip1/Ctsb/Ripk3/Mefv/Sting1/Tnf/Irf7/Il6/Casp1/Casp8/Card9/Il1b/Txn1/Cxcl3/Cxcl1/P2rx7/Itpr1/Pycard/Panx1/Pstpip1/Myd88/Oas3/Oas2/Nlrp3/Casp4/Gpsm3/Ccl5/Ccl12/Ccl2/Aim2/Camp/Nlrc4/Il18/Plcb4/Plcb2/Casr/Oas1a/Cxcl2/Irak4/Rnasel/Oas1g/Nlrp1a/Nlrp1b/Naip5/Ifi204/Nlrp12/Naip6/Naip2	52
KEGG	mmu04921	Oxytocin signaling pathway	39/1552	153/9793	0.00133323	0.00641855	Trpm2/Cacnb4/Ppp1r12a/Adcy1/Pik3cg/Pik3r5/Ryr2/Adcy2/Cacna2d3/Mylk/Adcy5/Cdkn1a/Mylk2/Nfatc2/Npr1/Gucy1b1/Prkaa2/Cd38/Itpr1/Ryr1/Cacna1f/Gucy1a1/Eef2k/Camk4/Plcb4/Plcb2/Kcnj2/Kcnj12/Mylk4/Pla2g4f/Pla2g4e/Cacna1c/Prkcb/Gnai1/Cacnb2/Myl9/Ppp1r12b/Myl6/Pla2g4b	39
KEGG	mmu04115	p53 signaling pathway	22/1552	75/9793	0.00228313	0.0103975	Ccne1/Bid/Perp/Cdk1/Igf1/Rrm2/Gtse1/Cdkn1a/Pmaip1/Casp8/Steap3/Cd82/Chek2/Chek1/Ccnb2/Adgrb1/Gadd45a/Serpine1/Thbs1/Cdk6/Ccnb1/Cdkn2a	22
KEGG	mmu04664	Fc epsilon RI signaling pathway	20/1552	66/9793	0.00232306	0.0104383	Lcp2/Fcer1a/Csf2/Map2k6/Syk/Tnf/Inpp5d/Btk/Rac2/Vav3/Vav1/Plcg2/Pik3cd/Lyn/Pla2g4f/Pla2g4e/Fcer1g/Grb2/Alox5ap/Pla2g4b	20
KEGG	mmu04371	Apelin signaling pathway	35/1552	139/9793	0.00285751	0.0123459	Cdh1/Myl2/Adcy1/Pik3cg/Gna13/Nos2/Pik3r5/Ryr2/Adcy2/Mylk/Adcy5/Mylk2/Gnb4/Prkaa2/Ppargc1a/Spp1/Nos1/Itpr1/Slc8a2/Ryr1/Acta2/Apln/Serpine1/Camk4/Rras/Gngt2/Plcb4/Plcb2/Gng2/Aplnr/Mylk4/Agtr1b/Gnai1/Sphk1/Gng8	35
KEGG	mmu04625	C-type lectin receptor signaling pathway	29/1552	112/9793	0.00409904	0.0168461	Il12b/Il10/Map3k14/Syk/Cblb/Clec4n/Tnf/Il6/Casp1/Casp8/Card9/Il1b/Nfatc2/Itpr1/Clec4e/Clec4d/Clec4b1/Pak1/Pycard/Ccl22/Ccl17/Nlrp3/Plcg2/Egr2/Rras/Pik3cd/Cd209e/Bcl3/Fcer1g	29
KEGG	mmu04657	IL-17 signaling pathway	25/1552	93/9793	0.00438631	0.0175975	Il17ra/Csf2/Tnfaip3/Tnf/Il17b/Fosl1/Il6/Casp8/Lcn2/Il1b/Cxcl5/Cxcl3/Cxcl1/Ccl17/Cxcl10/Ccl12/Ccl7/Ccl2/Csf3/Mapk6/Mmp3/Mmp13/S100a8/S100a9/Cxcl2	25
KEGG	mmu04072	Phospholipase D signaling pathway	36/1552	149/9793	0.00520686	0.0206437	Pdgfb/Grm3/Fcer1a/Cyth4/Adcy1/Pik3cg/Gna13/Pik3r5/Syk/Adcy2/Adcy5/Pip5k1b/Cxcr2/Ralgds/Agpat2/Pdgfc/Ptgfr/Avpr2/Pdgfd/Plcg2/Dgkb/Rras/Pik3cd/Plcb4/Plcb2/Pla2g4f/Cxcr1/Pla2g4e/Plpp2/Agtr1b/Fcer1g/Ptk2b/Grb2/Sphk1/Lpar5/Pla2g4b	36
KEGG	mmu04014	Ras signaling pathway	52/1552	236/9793	0.00707558	0.026772	Fgf23/Pdgfb/Fasl/Pla1a/Rasa4/Igf1/Rel/Csf1r/Htr7/Rin1/Zap70/Rassf5/Rgl1/Ralgds/Fgf7/Gnb4/Ngf/Pdgfc/Pla2g2e/Hgf/Rasal1/Tgfa/Rasgrp4/Pak1/Fgf16/Rasa3/Pdgfd/Rasgrp2/Rac2/Plcg2/Fgf1/Rras/Gngt2/Pak7/Pik3cd/Pla2g5/Pla2g2d/Flt3/Gng2/Pla2g4f/Igf2/Ntf3/Pla2g4e/Rasal3/Rap1b/Prkcb/Grin2a/Grb2/Ksr2/Gng8/Pak6/Pla2g4b	52
KEGG	mmu04623	Cytosolic DNA-sensing pathway	22/1552	82/9793	0.00743133	0.0275204	Dnase2a/Mlkl/Ccl4/Ripk3/Mefv/Sting1/Il33/Irf7/Il6/Casp1/Casp8/Il1b/Zbp1/Samhd1/Pycard/Cgas/Nlrp3/Cxcl10/Ccl5/Aim2/Il18/Ifi204	22
KEGG	mmu04015	Rap1 signaling pathway	45/1552	214/9793	0.0255901	0.0798505	Fgf23/Itgb2/Cdh1/Pdgfb/Lcp2/Adora2b/Igf1/Adcy1/Map2k6/Evl/Adcy2/Fyb/Adcy5/Enah/Csf1r/Rassf5/Apbb1ip/Ralgds/Fgf7/Ngf/Pdgfc/Hgf/Itgam/Itgal/Fgf16/Pdgfd/Rasgrp2/Rac2/Vav3/Vav1/Fgf1/Rras/Pik3cd/Plcb4/Magi2/Plcb2/Thbs1/Id1/Fpr1/Rgs14/Rap1b/Prkcb/Gnai1/Grin2a/Lpar5	45
KEGG	mmu04926	Relaxin signaling pathway	29/1552	130/9793	0.0321208	0.0975199	Col1a1/Tgfb1/Adcy1/Nos2/Adcy2/Adcy5/Col3a1/Gnb4/Nos1/Col4a6/Col4a5/Mmp2/Gna15/Creb3l3/Acta2/Gngt2/Pik3cd/Plcb4/Plcb2/Gng2/Rln3/Mmp13/Gnai1/Grb2/Arrb2/Gng8/Col4a4/Insl3/Col4a3	29
